# Supplementary material for: Mendelian randomization analysis for attention deficit/hyperactivity disorder: studying a broad range of exposures and outcomes
Source: Int J Epidemiol. 2022 Jun 12;52(2):386–402. doi: 10.1093/ije/dyac128 (PMC10114062; doi:10.1093/ije/dyac128)
Supplement: dyac128_Supplementary_Data [file dyac128_supplementary_data.zip]

Archive with 5 entries (4 files):
- dyac128_Supplementary_Data/
- dyac128_Supplementary_Data/ije-2021-03-0537-File006.xlsx
- dyac128_Supplementary_Data/ije-2021-03-0537-File007.xlsx
- dyac128_Supplementary_Data/ije-2021-03-0537-File008.pdf
- dyac128_Supplementary_Data/ije-2021-03-0537-File009.pdf
