# Supplementary material for: Mendelian randomization analysis for attention deficit/hyperactivity disorder: studying a broad range of exposures and outcomes
Source: Int J Epidemiol. 2022 Jun 12;52(2):386–402. doi: 10.1093/ije/dyac128 (PMC10114062; doi:10.1093/ije/dyac128)
Supplement: dyac128_Supplementary_Data [file dyac128_supplementary_data.zip › dyac128_Supplementary_Data/ije-2021-03-0537-File006.xlsx]

## Sheet: S1
Supplementary Table S1 Inclusion criteria for GWAS datasets
Inclusion criteria	n removed	n left
total		31772
> 5,000 ind	6388	25384
> 450,000 genetic variants	17861	7523
European	78	7445
non sex-specific	3236	4209
> 3 genome-wide significant variants	2950	1259
traits related to: anthropometry, cognitive function and intelligence, early life, education and employment, lifestyle and environment, longevity, neurological, psychiatric and mental health or personality and psychosocial factors	860	399
duplicatesa	209	190
unordered categorical traits	40	150
h2 Z > 4	2	148
rg Z > 2	24	124
h2: observed heritability; rg: ADHD genetic correlation; n: number.
aFor duplicated traits, we removed traits measured in relatives, we kept the GWAS dataset with the largest sample size, except when a trait was analyzed in bulk in UKB and also using a more accurate definition by an independent study; in this case we considered the GWAS dataset with the more accurate definition. We also excluded the “right” measure for those traits including “left” and “right” me…

## Sheet: S2
	Supplementary table S2 List of GWAS datasets selected with heritability observed and genetic correlation results
	Summary statistics were extracted from the MR-Base database, which brings together data from different resources indicated by the variable "MR-Base id": ieu-a (different consortia, manually collected and curated for MR-Base, doi:10.7554/eLife.34408), ebi-a (EBI database, doi:10.1093/nar/gky1120), ukb-a and ukb-d (Neale lab analysis of UK Biobank phenotypes, rounds 1 and 2 respectively, http://www…
	MR-Base id	Trait	pmid	UKBB code	n cases	n controls	n effective	h2 observed				rg				Selected?
								h2	se	z	P	rg	se	z	P
order	Anthropometric meausures
1	ukb-b-8338	Arm fat mass (left)	NA	23124	NA	NA	454684	0.2363	0.0081	29.1728	4.28847e-187	0.3331	0.0253	13.1873	1.03838e-39	YES
2	ukb-b-20188	Arm fat percentage (left)	NA	23123	NA	NA	454724	0.2217	0.0073	30.3699	1.37379e-202	0.3139	0.0251	12.4898	8.48667e-36	YES
3	ukb-b-19925	Arm fat-free mass (left)	NA	23125	NA	NA	454672	0.2763	0.0106	26.066	8.8526e-150	0.2433	0.0236	10.3026	6.85822e-25	YES
4	ukb-b-9093	Arm predicted mass (left)	NA	23126	NA	NA	454655	0.2753	0.0106	25.9717	1.03434e-148	0.2416	0.0231	10.4658	1.24024e-25	YES
5	ukb-b-19379	Impedance of arm (left)	NA	23110	NA	NA	454850	0.2403	0.0086	27.9419	8.27848e-172	-0.2792	0.027	-10.3279	5.27017e-25	YES
6	ieu-a-999	Body fat	26833246	NA	NA	NA	100716	0.069	0.0058	11.8966	1.23339e-32	0.203	0.0434	4.677	2.91102e-06	YES
7	ukb-b-8909	Body fat percentage	NA	23099	NA	NA	454633	0.2178	0.0069	31.5652	1.10874e-218	0.3242	0.0254	12.7669	2.50952e-37	YES
8	ukb-b-19953	Body mass index (BMI)	NA	21001	NA	NA	461460	0.2515	0.0087	28.908	9.45924e-184	0.3707	0.025	14.8224	1.04966e-49	YES
9	ieu-a-85	Extreme body mass index	23563607	NA	7962	8106	16066.7	0.5388	0.0427	12.6183	1.67466e-36	0.2406	0.0485	4.9638	6.91271e-07	YES
10	ukb-b-19921	Impedance of whole body	NA	23106	NA	NA	454840	0.2719	0.0097	28.0309	6.82365e-173	-0.2353	0.0256	-9.1831	4.18856e-20	YES
11	ukb-b-19393	Whole body fat mass	NA	23100	NA	NA	454137	0.24	0.0079	30.3797	1.01718e-202	0.3276	0.0249	13.1475	1.75894e-39	YES
12	ukb-b-13354	Whole body fat-free mass	NA	23101	NA	NA	454850	0.3048	0.0122	24.9836	9.21505e-138	0.1866	0.0232	8.0341	9.42683e-16	YES
13	ukb-b-14540	Whole body water mass	NA	23102	NA	NA	454888	0.3048	0.0122	24.9836	9.21505e-138	0.1876	0.0232	8.0885	6.0404e-16	YES
14	ukb-b-7478	Hand grip strength (left)	NA	46	NA	NA	461026	0.1021	0.0038	26.8684	5.13912e-159	0.0039	0.0271	0.1441	0.885422	NO
15	ieu-a-86	Extreme height	23563607	NA	8097	8099	16196	0.9449	0.0801	11.7965	4.06864e-32	-0.0518	0.0383	-1.3522	0.176311	NO
16	ieu-a-89	Height	25282103	NA	NA	NA	253288	0.335	0.0192	17.4479	3.57019e-68	-0.0486	0.0252	-1.9252	0.0542043	NO
17	ukb-b-16881	Sitting height	NA	20015	NA	NA	461536	0.3319	0.0189	17.5608	4.91369e-69	-0.0398	0.021	-1.8926	0.0584111	NO
18	ieu-a-1070	Sitting height ratio	25865494	NA	NA	NA	21590	0.2175	0.0294	7.39796	1.38293e-13	0.0224	0.0554	0.4037	0.686433	NO
19	ukb-b-10787	Standing height	NA	50	NA	NA	461950	0.4901	0.0252	19.4484	3.00593e-84	-0.0734	0.0221	-3.3185	0.000905023	YES
20	ukb-b-15590	Hip circumference	NA	49	NA	NA	462117	0.2227	0.0085	26.2	2.6574e-151	0.2675	0.0249	10.7534	5.71166e-27	YES
21	ukb-b-14068	Impedance of leg (left)	NA	23108	NA	NA	454857	0.2558	0.0094	27.2128	4.58702e-163	-0.1539	0.0248	-6.2173	5.05782e-10	YES
22	ukb-b-7212	Leg fat mass (left)	NA	23116	NA	NA	454823	0.2346	0.0077	30.4675	7.0186e-204	0.3687	0.0247	14.9184	2.50201e-50	YES
23	ukb-b-18377	Leg fat percentage (left)	NA	23115	NA	NA	454826	0.206	0.0061	33.7705	5.34928e-250	0.3885	0.0256	15.1539	7.14009e-52	YES
24	ukb-b-16099	Leg fat-free mass (left)	NA	23117	NA	NA	454805	0.2793	0.0106	26.3491	5.26177e-153	0.2004	0.0234	8.5548	1.18073e-17	YES
25	ukb-b-17271	Leg predicted mass (left)	NA	23118	NA	NA	454799	0.2791	0.0106	26.3302	8.65517e-153	0.1993	0.0234	8.5048	1.81909e-17	YES
26	ukb-b-20044	Trunk fat mass	NA	23128	NA	NA	454588	0.2367	0.0078	30.3462	2.8239e-202	0.2976	0.0249	11.953	6.26231e-33	YES
27	ukb-b-16407	Trunk fat percentage	NA	23127	NA	NA	454613	0.2084	0.0069	30.2029	2.16984e-200	0.2831	0.0259	10.9146	9.81605e-28	YES
28	ukb-b-17409	Trunk fat-free mass	NA	23129	NA	NA	454508	0.3	0.0128	23.4375	1.77296e-121	0.1647	0.0235	7.0137	2.32097e-12	YES
29	ukb-b-9685	Trunk predicted mass	NA	23130	NA	NA	454463	0.2984	0.0128	23.3125	3.31107e-120	0.1651	0.0234	7.048	1.81508e-12	YES
30	ukb-b-9405	Waist circumference	NA	48	NA	NA	462166	0.1996	0.0072	27.7222	3.7688e-169	0.3619	0.0253	14.3233	1.56511e-46	YES
31	ieu-a-73	Waist-to-hip ratio	25673412	NA	NA	NA	212244	0.0624	0.0039	16	1.27775e-57	0.3381	0.0389	8.6895	3.64038e-18	YES
32	ieu-a-93	Overweight	23563607	NA	93015	65840	154206	0.0914	0.0056	16.3214	6.94902e-60	0.2699	0.0348	7.7466	9.43857e-15	YES
33	ukb-b-11842	Weight	NA	21002	NA	NA	461632	0.2747	0.0099	27.7475	1.86913e-169	0.2938	0.0237	12.3911	2.9201e-35	YES
	Cognitive function and intelligence
34	ebi-a-GCST006572	Cognitive performance	30038396	NA	NA	NA	257841	0.2004	0.0073	27.4521	6.56606e-166	-0.3578	0.0303	-11.8198	3.08418e-32	YES
35	ukb-b-5238	Fluid intelligence score	NA	20016	NA	NA	149051	0.2287	0.0098	23.3367	1.87943e-120	-0.3681	0.0339	-10.8628	1.73351e-27	YES
36	ebi-a-GCST006250	Intelligence	29942086	NA	NA	NA	269867	0.1893	0.007	27.0429	4.63465e-161	-0.3633	0.0291	-12.4737	1.03888e-35	YES
37	ukb-b-16287	Mean time to correctly identify matches	NA	20023	NA	NA	459523	0.075	0.0029	25.8621	1.78006e-147	-0.0955	0.0308	-3.1006	0.00193129	YES
38	ukb-b-20498	Number of incorrect matches in round	NA	399	NA	NA	462302	0.0512	0.0025	20.48	3.24658e-93	0.0899	0.0339	2.6517	0.00800877	YES
	Early life events
39	ukb-b-13378	Birth weight	NA	20022	NA	NA	261932	0.1033	0.0059	17.5085	1.23458e-68	-0.088	0.0309	-2.8451	0.00443975	YES
40	ukb-b-13423	Breastfed as a baby	NA	1677	251150	100944	288015	0.0323	0.0027	11.963	5.5544e-33	-0.2252	0.0434	-5.1858	2.1509e-07	YES
41	ukb-b-4650	Comparative body size at age 10	NA	1687	NA	NA	454718	0.1435	0.0093	15.4301	1.02699e-53	0.034	0.0245	1.3859	0.165777	NO
42	ukb-a-35	Comparative height size at age 10	NA	1697	NA	NA	332021	0.2373	0.0124	19.1371	1.23989e-81	0.0287	0.026	1.1043	0.269463	NO
43	ukb-b-17685	Maternal smoking around birth	NA	1787	121634	276098	337744	0.0558	0.003	18.6	3.21308e-77	0.5401	0.0356	15.1733	5.31367e-52	YES
44	ukb-b-13231	Place of birth in UK - east co-ordinate	NA	130	NA	NA	434576	0.0144	0.0033	4.36364	1.27918e-05	-0.1436	0.0713	-2.0131	0.0441041	YES
45	ukb-b-1431	Place of birth in UK - north co-ordinate	NA	129	NA	NA	434576	0.0199	0.0036	5.52778	3.24312e-08	0.1688	0.0604	2.7935	0.0052141	YES
	Education and employment
46	ukb-b-6134	Age completed full time education	NA	845	NA	NA	307897	0.0798	0.0041	19.4634	2.24329e-84	-0.6545	0.0323	-20.255	3.2095e-91	YES
47	ukb-b-2002	Job involves heavy manual or physical work	NA	816	NA	NA	263615	0.0798	0.0042	19	1.70544e-80	0.5176	0.036	14.3945	5.60286e-47	YES
48	ukb-b-4461	Job involves mainly walking or standing	NA	806	NA	NA	263556	0.0782	0.0042	18.619	2.25183e-77	0.4942	0.036	13.7263	7.06504e-43	YES
49	ieu-a-1239	Years of schooling	30038396	NA	NA	NA	766345	0.1111	0.0034	32.6765	3.37254e-234	-0.5106	0.025	-20.4159	1.20786e-92	YES
	Lifestyle and environment
50	ieu-a-1283	Alcohol consumption	28937693	NA	NA	NA	112117	0.0812	0.0064	12.6875	6.93647e-37	-0.0595	0.0501	-1.1883	0.234715	NO
51	ukb-b-5779	Alcohol intake frequency.	NA	1558	NA	NA	462346	0.0797	0.0037	21.5405	6.49446e-103	0.3011	0.0298	10.1126	4.85777e-24	YES
52	ukb-b-3460	Alcohol intake versus 10 years previously	NA	1628	NA	NA	428117	0.0341	0.002	17.05	3.49533e-65	0.303	0.0391	7.7526	9.00299e-15	YES
53	ukb-b-16878	Alcohol usually taken with meals	NA	1618	159104	76541	206717	0.1146	0.0055	20.8364	2.02661e-96	-0.4084	0.0361	-11.3016	1.28849e-29	YES
54	ukb-b-5174	Average weekly beer plus cider intake	NA	1588	NA	NA	327634	0.053	0.003	17.6667	7.57423e-70	0.3062	0.0401	7.6401	2.17053e-14	YES
55	ukb-b-5716	Average weekly champagne plus white wine intake	NA	1578	NA	NA	326801	0.0294	0.0021	14	1.55871e-44	-0.3753	0.0443	-8.4685	2.48573e-17	YES
56	ukb-b-5239	Average weekly red wine intake	NA	1568	NA	NA	327026	0.055	0.0033	16.6667	2.29015e-62	-0.2898	0.0369	-7.8512	4.12075e-15	YES
57	ukb-b-1707	Average weekly spirits intake	NA	1598	NA	NA	326565	0.0326	0.0024	13.5833	5.02848e-42	0.2858	0.048	5.9541	2.61507e-09	YES
58	ukb-b-4549	Drive faster than motorway speed limit	NA	1100	NA	NA	418299	0.0581	0.0027	21.5185	1.04447e-102	-0.0171	0.0372	-0.4591	0.646162	NO
59	ukb-b-5379	Frequency of friend/family visits	NA	1031	NA	NA	459830	0.0382	0.0024	15.9167	4.85566e-57	-0.215	0.0352	-6.1035	1.03771e-09	YES
60	ukb-b-3793	Time spent driving	NA	1090	NA	NA	310555	0.0432	0.0024	18	1.94819e-72	0.147	0.0408	3.5995	0.00031883	YES
61	ukb-b-4711	Usual walking pace	NA	924	NA	NA	459915	0.0713	0.0027	26.4074	1.12645e-153	-0.3193	0.0283	-11.2681	1.88596e-29	YES
62	ukb-b-2346	Duration of moderate activity	NA	894	NA	NA	343827	0.0321	0.0021	15.2857	9.52133e-53	0.3805	0.046	8.267	1.37372e-16	YES
63	ukb-b-13932	Duration of vigorous activity	NA	914	NA	NA	251501	0.0319	0.0025	12.76	2.74201e-37	0.3187	0.0513	6.2178	5.04174e-10	YES
64	ukb-b-16998	Duration of walks	NA	874	NA	NA	395831	0.0447	0.0026	17.1923	3.03219e-66	0.3008	0.0394	7.6261	2.41962e-14	YES
65	ukb-b-298	Frequency of stair climbing in last 4 weeks	NA	943	NA	NA	458309	0.0358	0.0019	18.8421	3.41124e-79	-0.1991	0.0381	-5.2245	1.74626e-07	YES
66	ukb-b-4655	Frequency of walking for pleasure in last 4 weeks	NA	971	NA	NA	328320	0.0341	0.0022	15.5	3.46892e-54	0.2829	0.0413	6.8501	7.37984e-12	YES
67	ukb-b-4710	Number of days/week of moderate physical activity 10+ minutes	NA	884	NA	NA	440266	0.0398	0.0022	18.0909	3.75836e-73	0.2521	0.0431	5.856	4.74148e-09	YES
68	ukb-b-151	Number of days/week of vigorous physical activity 10+ minutes	NA	904	NA	NA	440512	0.0359	0.0022	16.3182	7.3286e-60	0.1954	0.0413	4.7277	2.27077e-06	YES
69	ukb-b-4886	Number of days/week walked 10+ minutes	NA	864	NA	NA	454783	0.0413	0.002	20.65	9.76198e-95	0.0673	0.0355	1.8942	0.0581985	NO
70	ukb-b-2618	Nitrogen dioxide air pollution; 2005	NA	24016	NA	NA	456380	0.018	0.0018	10	1.52397e-23	0.0445	0.0546	0.8141	0.415588	NO
71	ukb-b-5620	Nitrogen dioxide air pollution; 2006	NA	24017	NA	NA	456380	0.0182	0.0018	10.1111	4.93217e-24	0.0642	0.0549	1.1701	0.241961	NO
72	ukb-b-1285	Nitrogen dioxide air pollution; 2007	NA	24018	NA	NA	456380	0.0185	0.0018	10.2778	8.87503e-25	0.0113	0.0528	0.2144	0.830235	NO
73	ukb-b-9942	Nitrogen dioxide air pollution; 2010	NA	24003	NA	NA	456380	0.0165	0.0018	9.16667	4.87872e-20	0.1253	0.0555	2.2583	0.023927	YES
74	ukb-b-12417	Nitrogen oxides air pollution; 2010	NA	24004	NA	NA	456380	0.016	0.0016	10	1.52397e-23	0.2338	0.0561	4.1688	3.06208e-05	YES
75	ukb-b-589	Particulate matter air pollution (pm10); 2007	NA	24019	NA	NA	455314	0.018	0.002	9	2.25718e-19	0.0429	0.0537	0.7984	0.424638	NO
76	ukb-b-11312	Particulate matter air pollution (pm2.5) absorbance; 2010	NA	24007	NA	NA	423796	0.012	0.0016	7.5	6.38178e-14	0.0322	0.0591	0.5443	0.586235	NO
77	ukb-b-10817	Particulate matter air pollution (pm2.5); 2010	NA	24006	NA	NA	423796	0.0145	0.0015	9.66667	4.17764e-22	0.2884	0.0571	5.0542	4.32199e-07	YES
78	ukb-b-6591	Age first had sexual intercourse	NA	2139	NA	NA	406457	0.1488	0.0051	29.1765	3.85692e-187	-0.6199	0.0253	-24.5275	7.51911e-133	YES
79	ukb-b-4256	Lifetime number of sexual partners	NA	2149	NA	NA	378882	0.0776	0.0034	22.8235	2.67793e-115	0.3303	0.0312	10.6021	2.91363e-26	YES
80	ukb-b-5776	Daytime dozing / sleeping (narcolepsy)	NA	1220	NA	NA	460913	0.046	0.0024	19.1667	7.02696e-82	0.1182	0.0334	3.5399	0.000400279	YES
81	ukb-b-2772	Getting up in morning	NA	1170	NA	NA	461658	0.0695	0.0029	23.9655	6.36719e-127	0.0113	0.0305	0.3697	0.711606	NO
82	ukb-b-4956	Morning/evening person (chronotype)	NA	1180	NA	NA	413343	0.115	0.0042	27.381	4.62416e-165	-0.0386	0.0289	-1.335	0.181876	NO
83	ukb-b-4616	Nap during day	NA	1190	NA	NA	462400	0.0789	0.0035	22.5429	1.578e-112	0.1675	0.0311	5.381	7.40732e-08	YES
84	ukb-b-4424	Sleep duration	NA	1160	NA	NA	460099	0.0703	0.0029	24.2414	8.15213e-130	-0.1192	0.0338	-3.5281	0.000418554	YES
85	ukb-b-3957	Sleeplessness / insomnia	NA	1200	NA	NA	462341	0.0627	0.0025	25.08	8.22092e-139	0.3044	0.0314	9.6901	3.32203e-22	YES
86	ukb-b-17400	Snoring	NA	1210	270007	160431	402543	0.0628	0.0027	23.2593	1.14651e-119	-0.1512	0.0308	-4.9054	9.32372e-07	YES
87	ukb-b-223	Current tobacco smoking	NA	1239	NA	NA	462434	0.0533	0.0023	23.1739	8.34641e-119	0.5294	0.0303	17.4828	1.93747e-68	YES
88	ukb-a-344	Difficulty not smoking for 1 day	NA	3476	NA	NA	23332	0.1158	0.0228	5.07895	3.79532e-07	-0.2102	0.078	-2.6965	0.00700724	YES
89	ukb-b-20261	Ever smoked	NA	20160	280508	180558	439399	0.0786	0.0034	23.1176	3.0771e-118	0.4049	0.0285	14.1989	9.30617e-46	YES
90	ukb-b-6244	Exposure to tobacco smoke outside home	NA	1279	NA	NA	391502	0.031	0.0022	14.0909	4.31965e-45	0.4764	0.0418	11.3869	4.85973e-30	YES
91	ukb-a-313	Light smokers at least 100 smokes in lifetime	NA	2644	41027	49490	89725.7	0.0736	0.0077	9.55844	1.19543e-21	-0.3697	0.054	-6.8448	7.65828e-12	YES
92	ukb-b-6019	Number of cigarettes previously smoked daily	NA	2887	NA	NA	108946	0.0855	0.0117	7.30769	2.71769e-13	0.3852	0.0441	8.7323	2.49545e-18	YES
93	ukb-b-7460	Pack years adult smoking as proportion of life span exposed to smoking	NA	20162	NA	NA	142387	0.1119	0.0091	12.2967	9.43468e-35	0.5389	0.0373	14.4515	2.45285e-47	YES
94	ukb-b-2134	Past tobacco smoking	NA	1249	NA	NA	424960	0.0897	0.0038	23.6053	3.40313e-123	-0.4538	0.0276	-16.4232	1.30499e-60	YES
95	ukb-b-7408	Average total household income before tax	NA	738	NA	NA	397751	0.0688	0.0033	20.8485	1.57326e-96	-0.4804	0.032	-15.0349	4.33703e-51	YES
96	ukb-d-22702_irnt	Home location - east co-ordinate (rounded)	NA	22702_irnt	NA	NA	361187	0.0116	0.0021	5.52381	3.31727e-08	-0.2975	0.0696	-4.2741	1.91911e-05	YES
97	ukb-d-22704_irnt	Home location - north co-ordinate (rounded)	NA	22704_irnt	NA	NA	361187	0.017	0.0021	8.09524	5.71525e-16	0.2503	0.0545	4.5904	4.42397e-06	YES
98	ukb-b-11358	Length of time at current address	NA	699	NA	NA	451769	0.0271	0.002	13.55	7.92301e-42	-0.1687	0.0447	-3.7709	0.00016266	YES
99	ukb-b-5445	Number in household	NA	709	NA	NA	459988	0.0102	0.0014	7.28571	3.1997e-13	-0.1538	0.0596	-2.5816	0.00983435	YES
100	ukb-b-4263	Number of full brothers	NA	1873	NA	NA	455347	0.0157	0.0015	10.4667	1.22895e-25	0.56	0.0484	11.5697	5.86875e-31	YES
101	ukb-b-5593	Number of full sisters	NA	1883	NA	NA	455420	0.0164	0.0015	10.9333	7.98599e-28	0.4694	0.0567	8.2721	1.3162e-16	YES
102	ukb-b-3169	Number of vehicles in household	NA	728	NA	NA	459696	0.0297	0.0018	16.5	3.66893e-61	-0.1371	0.0381	-3.6022	0.000315535	YES
103	ukb-b-10011	Townsend deprivation index at recruitment	NA	189	NA	NA	462464	0.0333	0.0018	18.5	2.06474e-76	0.5454	0.0387	14.0965	3.99077e-45	YES
104	ukb-b-13246	Childhood sunburn occasions	NA	1737	NA	NA	346955	0.1021	0.0189	5.40212	6.58592e-08	-0.0701	0.0312	-2.2488	0.0245252	YES
105	ukb-b-533	Ease of skin tanning	NA	1727	NA	NA	453065	0.1212	0.0319	3.79937	0.000145063	-0.1182	0.0285	-4.1415	3.45042e-05	NO
106	ukb-b-2148	Facial ageing	NA	1757	NA	NA	423999	0.0658	0.0046	14.3043	2.05556e-46	-0.0262	0.0329	-0.7961	0.425974	NO
107	ukb-b-4943	Frequency of solarium/sunlamp use	NA	2277	NA	NA	436185	0.0224	0.0017	13.1765	1.19869e-39	0.4607	0.0457	10.0862	6.35835e-24	YES
108	ukb-b-19560	Skin colour	NA	1717	NA	NA	456692	0.1112	0.0267	4.16479	3.11634e-05	0.0548	0.0245	2.2372	0.0252733	YES
109	ukb-b-969	Time spend outdoors in summer	NA	1050	NA	NA	419314	0.0653	0.0031	21.0645	1.68337e-98	0.4296	0.0302	14.2258	6.33754e-46	YES
110	ukb-b-6811	Time spent outdoors in winter	NA	1060	NA	NA	364465	0.039	0.0023	16.9565	1.72244e-64	0.3263	0.0386	8.4564	2.75759e-17	YES
111	ukb-b-7422	Use of sun/uv protection	NA	2267	NA	NA	459416	0.0591	0.0069	8.56522	1.07872e-17	-0.013	0.0304	-0.4268	0.669525	NO
112	ukb-b-20432	Hands-free device/speakerphone use with mobile phone in last 3 month	NA	1130	NA	NA	388531	0.026	0.0022	11.8182	3.14416e-32	0.3143	0.0444	7.0763	1.48054e-12	YES
113	ukb-b-4094	Length of mobile phone use	NA	1110	NA	NA	456972	0.0515	0.0025	20.6	2.74443e-94	0.2444	0.036	6.7869	1.14569e-11	YES
114	ukb-b-4779	Plays computer games	NA	2237	NA	NA	462433	0.0717	0.0028	25.6071	1.27022e-144	0.2396	0.0309	7.7524	9.01718e-15	YES
115	ukb-b-4522	Time spent using computer	NA	1080	NA	NA	360895	0.0952	0.0036	26.4444	4.22712e-154	-0.0915	0.0323	-2.8325	0.00461856	YES
116	ukb-b-5192	Time spent watching television (TV)	NA	1070	NA	NA	437887	0.096	0.0036	26.6667	1.14696e-156	0.3647	0.0305	11.9524	6.3077e-33	YES
117	ukb-b-17999	Weekly usage of mobile phone in last 3 months	NA	1120	NA	NA	386626	0.0432	0.0024	18	1.94819e-72	0.4359	0.0372	11.7074	1.16807e-31	YES
	Longevity
118	ebi-a-GCST006698	Parental longevity (both parents in top 10%)	29227965	NA	7182	79767	26355.1	0.2175	0.027	8.05556	7.91186e-16	-0.3385	0.0608	-5.5701	2.54593e-08	YES
119	ebi-a-GCST006702	Parental longevity (combined parental age at death)	29227965	NA	NA	NA	208118	0.0363	0.0035	10.3714	3.34486e-25	-0.4071	0.0531	-7.663	1.81639e-14	YES
120	ebi-a-GCST006697	Parental longevity (combined parental attained age, Martingale residuals)	29227965	NA	NA	NA	389166	0.0317	0.0026	12.1923	3.41609e-34	0.2814	0.0449	6.2709	3.58967e-10	YES
121	ebi-a-GCST006700	Parental longevity (father's age at death)	29227965	NA	NA	NA	317652	0.0223	0.0022	10.1364	3.8102e-24	-0.3212	0.0498	-6.4527	1.09875e-10	YES
122	ebi-a-GCST006701	Parental longevity (father's attained age)	29227965	NA	NA	NA	415311	0.0278	0.002	13.9	6.33414e-44	0.2946	0.0445	6.6122	3.7865e-11	YES
123	ebi-a-GCST006696	Parental longevity (mother's attained age)	29227965	NA	NA	NA	412937	0.0164	0.0018	9.11111	8.15425e-20	0.367	0.0556	6.6007	4.09221e-11	YES
	Neurological, psychiatric and mental health
124	ieu-a-297	Alzheimer's disease	24162737	NA	17008	37154	46668.5	0.026	0.046	0.565217	0.571926	0.1157	0.1498	0.7724	0.439878	NO
125	ebi-a-GCST003724	Bipolar disorder	27329760	NA	7647	27303	23895.4	0.3181	0.0275	11.5673	6.03713e-31	0.1036	0.0504	2.0546	0.0399177	YES
126	ebi-a-GCST005902	Depression (broad)	29662059	NA	113769	208811	294578	0.0682	0.0034	20.0588	1.69036e-89	0.3872	0.0327	11.8274	2.81734e-32	YES
127	ieu-a-1188	Major Depressive Disorder	29700475	NA	59851	113154	156582	0.0815	0.005	16.3	9.86921e-60	0.5571	0.0374	14.9039	3.1089e-50	YES
Personality and psychosocial factors
128	ukb-b-4982	Able to confide	NA	2110	NA	NA	448858	0.0405	0.0022	18.4091	1.11071e-75	-0.1199	0.0364	-3.2887	0.00100651	YES
129	ukb-b-6848	Ever depressed for a whole week	NA	4598	80611	69288	149044	0.0624	0.0045	13.8667	1.00856e-43	0.3258	0.047	6.9325	4.13468e-12	YES
130	ebi-a-GCST006944	Experiencing mood swings	29500382	NA	NA	NA	373733	0.0664	0.003	22.1333	1.50993e-108	0.3926	0.032	12.2656	1.38582e-34	YES
131	ukb-b-3666	Family relationship satisfaction	NA	4559	NA	NA	151531	0.0591	0.0043	13.7442	5.51903e-43	0.085	0.0448	1.8964	0.0579072	NO
132	ebi-a-GCST006947	Feeling fed-up	29500382	NA	NA	NA	374971	0.0647	0.0029	22.3103	2.93227e-110	0.3296	0.0303	10.8723	1.56212e-27	YES
133	ebi-a-GCST006945	Feeling guilty	29500382	NA	NA	NA	373380	0.049	0.0022	22.2727	6.7938e-110	0.1918	0.0383	5.0084	5.48844e-07	YES
134	ebi-a-GCST006951	Feeling hurt	29500382	NA	NA	NA	372047	0.0599	0.0027	22.1852	4.77463e-109	0.1994	0.0334	5.9709	2.35948e-09	YES
135	ebi-a-GCST006942	Feeling lonely	29500382	NA	NA	NA	376352	0.0347	0.0022	15.7727	4.79344e-56	0.3345	0.0358	9.3373	9.88219e-21	YES
136	ebi-a-GCST006943	Feeling miserable	29500382	NA	NA	NA	376097	0.0591	0.0029	20.3793	2.55226e-92	0.3179	0.0319	9.9597	2.28752e-23	YES
137	ebi-a-GCST006948	Feeling nervous	29500382	NA	NA	NA	373121	0.0614	0.003	20.4667	4.26836e-93	-0.024	0.033	-0.7276	0.466858	NO
138	ebi-a-GCST006952	Feeling tense	29500382	NA	NA	NA	371318	0.0535	0.0024	22.2917	4.4511e-110	0.2788	0.0341	8.1787	2.86922e-16	YES
139	ebi-a-GCST006950	Feeling worry	29500382	NA	NA	NA	372869	0.0719	0.0032	22.4688	8.392e-112	-0.0392	0.0358	-1.0957	0.27321	NO
140	ukb-b-3822	Frequency of depressed mood in last 2 weeks	NA	2050	NA	NA	442840	0.0434	0.0025	17.36	1.65723e-67	0.386	0.0358	10.7764	4.44961e-27	YES
141	ukb-b-5664	Frequency of tenseness / restlessness in last 2 weeks	NA	2070	NA	NA	445194	0.0434	0.0025	17.36	1.65723e-67	0.4023	0.0347	11.6019	4.0303e-31	YES
142	ukb-b-929	Frequency of tiredness / lethargy in last 2 weeks	NA	2080	NA	NA	449019	0.0582	0.0026	22.3846	5.55829e-111	0.4314	0.028	15.419	1.21979e-53	YES
143	ukb-b-1419	Frequency of unenthusiasm / disinterest in last 2 weeks	NA	2060	NA	NA	447403	0.04	0.0024	16.6667	2.29015e-62	0.4626	0.0338	13.6869	1.21587e-42	YES
144	ukb-b-3304	Friendships satisfaction	NA	4570	NA	NA	151232	0.0582	0.0047	12.383	3.23124e-35	-0.0687	0.0434	-1.5818	0.113695	NO
145	ebi-a-GCST006941	Irritable mood	29500382	NA	NA	NA	366726	0.0613	0.0028	21.8929	3.0386e-106	0.2704	0.0322	8.388	4.94482e-17	YES
146	ebi-a-GCST006940	Neurociticism	29500382	NA	NA	NA	380506	0.106	0.0039	27.1795	1.13533e-162	0.2411	0.0292	8.2611	1.44336e-16	YES
147	ukb-b-18336	Seen a psychiatrist for nerves, anxiety, tension or depression	NA	2100	53414	407288	188885	0.0714	0.0047	15.1915	4.02666e-52	0.388	0.0365	10.6363	2.01992e-26	YES
148	ukb-b-6991	Seen doctor (GP) for nerves, anxiety, tension or depression	NA	2090	158565	300995	415417	0.0673	0.003	22.4333	1.86154e-111	0.3974	0.03	13.2548	4.23244e-40	YES
149	ebi-a-GCST006810	Self-reported risk-taking behaviour	30271922	NA	113882	322354	336610	0.0726	0.0105	6.91429	4.70227e-12	0.4076	0.0934	4.3625	1.28585e-05	YES
150	ebi-a-GCST006946	Worry too long after an embarrassing experience	29500382	NA	NA	NA	367725	0.0589	0.0028	21.0357	3.09083e-98	-0.0136	0.0365	-0.3732	0.709	NO
	pmid: pubmed id; UKBB: UK biobank; n: number; h2: heritability;se: standard error; P: P-value; rg: genetic correlation

## Sheet: S3
Supplementary table S3 List of SNPs used as ADHD liability genetic instruments with their results in the ADHD GWAS
SNP	chromosome	position	effect allele	other allele	effect allele frequency	beta	se	P	n
rs17531412	1	44182244	A	G	0.699168	0.105396	0.0148	1.072e-12	53293
rs1222063b	1	96602440	A	G	0.334451	0.0962007	0.0174	3.068e-08	37573
rs4858241	3	20669071	T	G	0.624451	0.0821973	0.0143	8.172e-09	50914
rs28411770b	4	31151456	T	C	0.657092	0.0861043	0.0151	1.152e-08	49046
rs4916723	5	87854395	A	C	0.563549	-0.0777994	0.0138	1.807e-08	53293
rs10262192	7	114091753	A	G	0.479092	0.0740958	0.0135	3.655e-08	53293
rs74760947	8	34352610	A	G	0.953491	-0.179605	0.0317	1.393e-08	53293
rs11591402	10	106747354	A	T	0.219699	-0.0924004	0.0164	1.76e-08	53293
rs1427829	12	89760744	A	G	0.441734	0.0821973	0.0136	1.349e-09	53293
rs8039398	15	47730870	T	C	0.543908	-0.079996	0.0135	2.986e-09	53293
rs212178	16	72578131	A	G	0.879341	-0.117096	0.0205	1.198e-08	53293
se: standard error; P: P-value; n: sample size
bthese singnals are missing in many analyses since there are no LD proxi variants with r2 >= 0.8 with the sentinel SNP

## Sheet: S4
	Supplementary Table S4 MR IVW results in both directions
	For all 124 traits analysed IVW beta, standard error and P-values with and without FDR correction are presented, as well as information on whether the analysis met the MR sensitvity criteria. Those meeting the sensitivity criteria are highlighted in bold.
order		ADHD -> trait						Trait -> ADHD
1	Trait	n SNPs	Beta	se	P	FDR P	Meets sensitivity?	n SNPs	Beta	se	P	FDR P	Meets sensitivity?
2	Anthropometric
3	Arm fat mass (left)	9	0.0507733	0.0256299	0.0475887	0.085429	NA	395	0.63638	0.0598883	2.25299e-26	8.27171e-25	no
4	Arm fat percentage (left)	9	0.0344944	0.0201209	0.0864625	0.144319	NA	365	0.734554	0.0858364	1.1523e-17	2.27801e-16	no
5	Arm fat-free mass (left)	9	0.0256367	0.0104279	0.013953	0.0309131	no	479	0.513503	0.0726342	1.55256e-12	1.99504e-11	yes
6	Arm predicted mass (left)	9	0.0251448	0.0108897	0.0209406	0.0437539	no	471	0.510038	0.0749283	9.96469e-12	1.11345e-10	yes
7	Impedance of arm (left)	9	-0.0449947	0.0154058	0.00349317	0.00839013	no	438	-0.427422	0.0742264	8.49356e-09	7.52706e-08	no
8	Body fat	7	0.0273676	0.0346844	0.430085	0.514102	NA	10	0.295424	0.190928	0.121791	0.189698	NA
9	Body fat percentage	9	0.0393908	0.0195266	0.0436653	0.0800671	NA	365	0.802521	0.0835454	7.55599e-22	1.94189e-20	no
10	Body mass index (BMI)	9	0.0679492	0.0236493	0.00406332	0.0095805	no	424	0.648967	0.0569204	4.11881e-30	2.64634e-28	no
11	Extreme body mass index	7	-0.0942567	0.123562	0.445565	0.522878	NA	7	0.0779249	0.0411226	0.0581	0.100213	NA
12	Impedance of whole body	9	-0.0308118	0.0145281	0.0339344	0.0650832	NA	491	-0.320532	0.0608509	1.38298e-07	9.87292e-07	no
13	Whole body fat mass	9	0.0501768	0.025616	0.0501358	0.0876447	NA	402	0.601139	0.0586659	1.22285e-24	3.92842e-23	no
14	Whole body fat-free mass	9	0.0159231	0.0112136	0.155614	0.231172	NA	509	0.358357	0.0686141	1.76251e-07	1.13241e-06	yes
15	Whole body water mass	9	0.0162571	0.0112638	0.148934	0.224677	NA	518	0.37572	0.0695809	6.67339e-08	5.23819e-07	yes
16	Standing height	9	-0.0200704	0.0153832	0.191996	0.26996	NA	706	0.0633648	0.0435162	0.14536	0.22105	NA
17	Hip circumference	9	0.0392981	0.0246564	0.110974	0.176052	NA	385	0.431923	0.0571961	4.29887e-14	7.3654e-13	no
18	Impedance of leg (left)	9	-0.00340665	0.0159628	0.831005	0.878882	NA	452	-0.132593	0.0542712	0.0145596	0.0319814	no
19	Leg fat mass (left)	9	0.0524904	0.0177974	0.00318472	0.00786992	no	387	0.85669	0.0759846	1.75333e-29	9.0121e-28	no
20	Leg fat percentage (left)	9	0.0478448	0.0127355	0.00017209	0.000574379	no	350	1.22475	0.106944	2.2918e-30	1.96331e-28	no
21	Leg fat-free mass (left)	9	0.0118942	0.0141404	0.400266	0.487528	NA	460	0.378869	0.074475	3.63393e-07	2.12255e-06	yes
22	Leg predicted mass (left)	9	0.0106208	0.0140317	0.449098	0.524132	NA	462	0.355049	0.0761014	3.07915e-06	1.46545e-05	no
23	Trunk fat mass	9	0.0437159	0.0272331	0.108439	0.173097	NA	385	0.582109	0.0592554	8.89875e-23	2.54109e-21	no
24	Trunk fat percentage	9	0.0341766	0.0249989	0.171586	0.250554	NA	359	0.611363	0.0693271	1.15968e-18	2.48365e-17	no
25	Trunk fat-free mass	9	0.0174264	0.0102372	0.0887047	0.147078	NA	520	0.334207	0.0697727	1.66828e-06	8.24517e-06	yes
26	Trunk predicted mass	9	0.016966	0.0102294	0.0972051	0.158112	NA	518	0.34072	0.0701344	1.18514e-06	6.09164e-06	yes
27	Waist circumference	9	0.0633651	0.0185999	0.00065742	0.00194203	no	349	0.74194	0.0692541	8.81628e-27	3.7763e-25	no
28	Waist-to-hip ratio	8	0.0865837	0.0209168	3.48156e-05	0.000139806	no	28	0.111004	0.14416	0.441298	0.522644	NA
29	Overweight	7	0.0516739	0.0420577	0.219205	0.299658	NA	14	0.253452	0.0739477	0.00060928	0.00182075	no
30	Weight	9	0.0447885	0.0219344	0.041159	0.0766512	NA	458	0.507809	0.0571735	6.57255e-19	1.53559e-17	yes
31	Cognitive function and intelligence
32	Cognitive performance	9	-0.072019	0.0300634	0.0165947	0.0355404	yes	134	-0.510584	0.0945817	6.72608e-08	5.23819e-07	no
33	Fluid intelligence score	9	-0.182207	0.0619411	0.00326511	0.00791635	no	72	-0.255497	0.0513431	6.48223e-07	3.62159e-06	no
34	Intelligence	8	-0.0703355	0.0318283	0.0271163	0.0544444	NA	161	-0.512363	0.0888024	7.94123e-09	7.28891e-08	no
35	Mean time to correctly identify matches	9	-0.0298307	0.0101113	0.00317545	0.00786992	no	70	-0.108348	0.196296	0.580973	0.652009	NA
36	Number of incorrect matches in round	9	0.0078591	0.0157732	0.618302	0.679075	NA	31	0.268215	0.217101	0.216668	0.297774	NA
37	Early life events
38	Birth weight	9	-0.0133021	0.0167778	0.42787	0.513844	NA	125	-0.141937	0.0706488	0.0445319	0.0805965	NA
39	Breastfed as a baby	9	-0.00331722	0.00450942	0.461962	0.534794	NA	6	-0.486605	0.951948	0.609234	0.674884	NA
40	Maternal smoking around birth	9	0.0366526	0.00716811	3.16603e-07	1.89225e-06	yes	15	4.96937	0.886214	2.05366e-08	1.70255e-07	no
41	Place of birth in UK - east co-ordinate	9	-0.00987292	0.00777516	0.204154	0.283609	NA	85	-0.309288	0.14287	0.0304009	0.0591896	NA
42	Place of birth in UK - north co-ordinate	9	0.0100489	0.00983053	0.30668	0.396064	NA	159	-0.216306	0.110481	0.050246	0.0876447	NA
43	Education and employment
44	Age completed full time education	9	-0.0726975	0.0114848	2.45322e-10	2.52191e-09	yes	36	-1.78709	0.252535	1.47722e-12	1.99504e-11	yes
45	Job involves heavy manual or physical work	9	0.0497761	0.0124148	6.08675e-05	0.000226709	no	24	1.21312	0.248562	1.05785e-06	5.6639e-06	no
46	Job involves mainly walking or standing	9	0.0628328	0.0127795	8.80287e-07	4.81348e-06	no	15	0.709599	0.184688	0.000121957	0.000423554	no
47	Years of schooling	9	-0.0984022	0.0202244	1.14152e-06	5.98714e-06	yes	297	-1.20979	0.0872084	9.31423e-44	1.19688e-41	yes
48	Lifestyle and environment
49	Alcohol intake frequency	9	0.102756	0.0281647	0.00026387	0.000850708	yes	92	0.335949	0.0921042	0.000264812	0.000850708	no
50	Alcohol intake versus 10 years previously	9	0.0412275	0.00788854	1.72981e-07	1.13241e-06	yes	12	2.1269	0.661854	0.00131109	0.00362311	yes
51	Alcohol usually taken with meals	9	-0.0418846	0.00913406	4.52817e-06	2.07811e-05	yes	33	-2.46018	0.484592	3.838e-07	2.19193e-06	no
52	Average weekly beer plus cider intake	9	0.0301676	0.00877725	0.000588147	0.00178053	no	20	1.07764	0.377849	0.004344	0.0101492	no
53	Average weekly champagne plus white wine intake	9	-0.0455977	0.010366	1.08868e-05	4.74221e-05	yes	4	-1.91347	0.650348	0.00325859	0.00791635	no
54	Average weekly red wine intake	9	-0.0498595	0.0167915	0.00298452	0.00759427	no	18	-0.460794	0.353207	0.192028	0.26996	NA
55	Average weekly spirits intake	9	0.0288571	0.0142825	0.0433362	0.0800671	NA	4	-0.432432	0.647931	0.504514	0.576267	NA
56	Frequency of friend/family visits	9	-0.0106367	0.01894	0.574388	0.647446	NA	19	-0.744043	0.2165	0.00058889	0.00178053	no
57	Time spent driving	9	0.00266785	0.00991882	0.787954	0.843767	NA	6	0.568056	0.674279	0.399528	0.487528	NA
58	Usual walking pace	9	-0.0253594	0.00832002	0.00230367	0.00598023	no	56	-1.26474	0.302758	2.94868e-05	0.000120287	no
59	Duration of moderate activity	9	0.0317304	0.0097152	0.00109055	0.00311412	no	6	1.45627	0.881692	0.0985993	0.159371	NA
60	Duration of vigorous activity	9	0.0311533	0.0123393	0.0115788	0.0261032	no	4	1.10668	0.767821	0.149493	0.224677	NA
61	Duration of walks	9	0.015186	0.0104073	0.144518	0.22105	NA	12	0.654349	0.302199	0.0303655	0.0591896	NA
62	Frequency of stair climbing in last 4 weeks	9	-0.0476056	0.0195224	0.014748	0.0321206	yes	17	-0.960965	0.320614	0.00272415	0.00700106	no
63	Frequency of walking for pleasure in last 4 weeks	9	0.0245652	0.0197551	0.213687	0.295256	NA	8	0.752365	0.357912	0.0355449	0.067667	NA
64	Number of days/week of moderate physical activity 10+ minutes	9	0.0233852	0.0241056	0.331991	0.422384	NA	17	0.361002	0.210586	0.0864794	0.144319	NA
65	Number of days/week of vigorous physical activity 10+ minutes	9	0.0240318	0.0231641	0.299523	0.388775	NA	11	0.0652287	0.235255	0.781574	0.841513	NA
66	Nitrogen dioxide air pollution 2010	9	0.0324983	0.00860423	0.000158719	0.000536721	yes	8	-0.493687	0.685332	0.471302	0.54316	NA
67	Nitrogen oxides air pollution 2010	9	0.0395962	0.00867707	5.03524e-06	2.23113e-05	no	8	0.058961	0.585225	0.919749	0.953127	NA
68	Particulate matter air pollution (pm2.5) 2010	9	0.0466407	0.00903969	2.47551e-07	1.55172e-06	yes	7	0.687804	0.843932	0.415073	0.500815	NA
69	Age first had sexual intercourse	9	-0.130129	0.0253493	2.84481e-07	1.74075e-06	yes	184	-1.50091	0.0894302	3.24528e-63	8.34036e-61	yes
70	Lifetime number of sexual partners	9	0.0615434	0.0169024	0.000271476	0.000861349	yes	60	1.08438	0.264897	4.24744e-05	0.000162957	no
71	Daytime dozing / sleeping (narcolepsy)	9	0.00100756	0.00670401	0.880535	0.923663	NA	31	0.00251463	0.575627	0.996514	0.99929	NA
72	Nap during day	9	0.00245867	0.00853046	0.773176	0.838423	NA	85	0.585001	0.263513	0.026418	0.0538843	NA
73	Sleep duration	9	0.00128338	0.017031	0.939932	0.962401	NA	67	-0.502332	0.226251	0.0264027	0.0538843	NA
74	Sleeplessness / insomnia	9	0.00816169	0.018362	0.65669	0.718167	NA	38	0.703045	0.355334	0.0478669	0.085429	NA
75	Snoring	9	0.00706105	0.00785296	0.368569	0.46206	NA	41	-0.0122519	0.514258	0.980993	0.988687	NA
76	Current tobacco smoking	9	0.0404515	0.00651065	5.19396e-10	4.94388e-09	yes	32	2.51001	0.580366	1.52618e-05	6.53716e-05	no
77	Difficulty not smoking for 1 day	9	0.0115161	0.0352894	0.744172	0.810391	NA	4	0.138087	0.112734	0.220615	0.29999	NA
78	Ever smoked	9	0.0317979	0.00507392	3.6826e-10	3.64011e-09	yes	73	2.72463	0.360231	3.92195e-14	7.19958e-13	no
79	Exposure to tobacco smoke outside home	9	0.0241903	0.00767887	0.00163131	0.00446008	no	7	1.2333	0.956389	0.197213	0.275455	NA
80	Light smokers at least 100 smokes in lifetime	9	0.0447785	0.00979554	4.8467e-06	2.18527e-05	no	4	-0.024249	0.781473	0.975246	0.986764	NA
81	Number of cigarettes previously smoked daily	9	0.00802335	0.0150397	0.593702	0.663398	NA	5	0.278471	0.177489	0.11666	0.183937	NA
82	Pack years adult smoking as proportion of life span exposed to smoking	9	0.0751485	0.0184345	4.57154e-05	0.000172777	yes	13	0.288834	0.162343	0.0752135	0.128012	NA
83	Past tobacco smoking	9	-0.0995565	0.0143159	3.54433e-12	4.14042e-11	yes	87	-0.96377	0.128623	6.73234e-14	1.01777e-12	yes
84	Average total household income before tax	9	-0.0956942	0.0136246	2.16145e-12	2.64521e-11	yes	44	-1.11222	0.166216	2.20978e-11	2.3663e-10	no
85	Home location - east co-ordinate (rounded)	11	0.0141413	0.00851187	0.0966399	0.158112	NA	7	-0.460305	0.439107	0.294512	0.386172	NA
86	Home location - north co-ordinate (rounded)	11	-0.00115285	0.0109281	0.915983	0.953068	NA	7	-0.0239964	0.682723	0.971962	0.986764	NA
87	Length of time at current address	9	-0.0345975	0.0171718	0.0439279	0.0800671	NA	8	-0.856202	0.708308	0.22674	0.306696	NA
88	Number in household	9	-0.00984519	0.00633539	0.120184	0.188338	NA	3	-0.100155	1.84373	0.956679	0.975661	NA
89	Number of full brothers	9	0.0313715	0.00798252	8.49356e-05	0.000307443	no	5	3.25257	0.707065	4.22286e-06	1.97323e-05	no
90	Number of full sisters	9	0.0290618	0.00682896	2.08425e-05	8.78117e-05	yes	5	2.27683	1.62851	0.162081	0.238028	NA
91	Number of vehicles in household	9	-0.0232831	0.007544	0.00202655	0.00531451	no	12	0.0832918	0.405107	0.8371	0.8817	NA
92	Townsend deprivation index at recruitment	9	0.0751226	0.0100856	9.44114e-14	1.34799e-12	yes	17	1.68646	0.51921	0.00116168	0.00324512	yes
93	Childhood sunburn occasions	9	-0.0171337	0.0199096	0.389472	0.480267	NA	65	0.079759	0.0928954	0.390567	0.480267	NA
94	Frequency of solarium/sunlamp use	9	0.0148647	0.00719089	0.0387196	0.0731687	NA	5	6.31515	3.07723	0.0401484	0.0753149	NA
95	Skin colour	9	0.0123265	0.00688571	0.0734281	0.125807	NA	127	-0.0683223	0.0773161	0.376872	0.467904	NA
96	Time spend outdoors in summer	9	0.034849	0.00851317	4.2483e-05	0.000162957	no	43	0.918978	0.27488	0.000828197	0.00239153	no
97	Time spent outdoors in winter	9	0.018314	0.00588429	0.00185598	0.00498213	no	4	1.73337	0.731378	0.0177881	0.0377813	no
98	Hands-free device/speakerphone use with mobile phone in last 3 month	9	0.00228555	0.00924605	0.80476	0.854642	NA	4	-0.1596	0.605821	0.792208	0.844803	NA
99	Length of mobile phone use	9	0.0125178	0.0192982	0.516563	0.587419	NA	29	0.684681	0.210008	0.00111311	0.00314362	yes
100	Plays computer games	9	0.0184435	0.00592741	0.00186103	0.00498213	no	44	0.690437	0.506953	0.173219	0.25151	NA
101	Time spent using computer	9	-0.00799927	0.0151325	0.597073	0.664276	NA	81	-0.240381	0.158871	0.130265	0.201675	NA
102	Time spent watching television (TV)	9	0.0296287	0.0168933	0.0794529	0.134338	NA	107	1.25138	0.166786	6.24077e-14	1.00242e-12	yes
103	Weekly usage of mobile phone in last 3 months	9	0.064911	0.0154272	2.58122e-05	0.000106996	no	10	0.924068	0.380269	0.0150972	0.0326048	no
104	Longevity
105	Parental longevity (both parents in top 10%)	9	-0.0377564	0.0100968	0.00018442	0.000607639	no	6	-0.339101	0.44015	0.44105	0.522644	NA
106	Parental longevity (combined parental age at death)	9	-0.0709402	0.0146286	1.2382e-06	6.23954e-06	no	6	-0.150598	0.242588	0.534733	0.605402	NA
107	Parental longevity (combined parental attained age, Martingale residuals)c	9	0.050228	0.0106107	2.20456e-06	1.069e-05	yes	10	-0.0289132	0.378809	0.939159	0.962401	NA
108	Parental longevity (father's age at death)	9	-0.0498358	0.0160782	0.00193795	0.00513456	no	5	-0.551607	0.512009	0.281329	0.372689	NA
109	Parental longevity (father's attained age)	9	0.0446531	0.0127872	0.000479384	0.00148436	no	14	0.275138	0.310028	0.37483	0.467627	NA
110	Parental longevity (mother's attained age)	9	0.0364251	0.00918364	7.29971e-05	0.000268004	no	4	-0.0777053	0.281576	0.782574	0.841513	NA
111	Neurological, psychiatric and mental health
112	Bipolar disorder	11	0.0629412	0.0834512	0.450713	0.524132	NA	7	-0.0467248	0.0609616	0.443401	0.522725	NA
113	Depression (broad)	9	0.0106216	0.0110448	0.336207	0.425641	NA	13	1.51456	1.03643	0.143929	0.22105	NA
114	Major Depressive Disorder	10	0.181989	0.0340957	9.41798e-08	7.11888e-07	yes	5	0.553132	0.258478	0.0323578	0.0625259	NA
115	Personality and psychosocial factors
116	Able to confide	9	-0.0846135	0.0217432	9.96313e-05	0.000350757	no	13	-0.453658	0.165158	0.00601764	0.0139327	yes
117	Ever depressed for a whole week	9	0.0167344	0.00758483	0.0273636	0.054515	NA	5	1.91182	1.4661	0.192229	0.26996	NA
118	Experiencing mood swings	9	0.0351337	0.0178739	0.0493395	0.08745	NA	40	1.06547	0.200871	1.13136e-07	8.30742e-07	no
119	Feeling fed-up	9	0.0398143	0.017983	0.0268295	0.0542927	NA	24	0.752758	0.193103	9.6906e-05	0.000345901	no
120	Feeling guilty	9	0.00164353	0.0197025	0.93352	0.962401	NA	13	0.698234	0.27227	0.0103326	0.0234998	no
121	Feeling hurt	9	0.0203114	0.0194429	0.296174	0.38638	NA	28	0.539207	0.229357	0.0187253	0.039446	no
122	Feeling lonely	9	0.0382551	0.0152058	0.0118756	0.0265394	no	6	0.499424	0.450242	0.267328	0.355976	NA
123	Feeling miserable	9	0.0287988	0.0212801	0.175952	0.252624	NA	35	0.732981	0.251435	0.00355477	0.00845903	no
124	Feeling tense	9	2.18266e-05	0.0245393	0.99929	0.99929	NA	22	0.364176	0.324314	0.261475	0.349996	NA
125	Frequency of depressed mood in last 2 weeks	9	0.0210424	0.00602228	0.000475665	0.00148436	no	14	2.23396	0.586912	0.000141061	0.00048337	no
126	Frequency of tenseness / restlessness in last 2 weeks	9	0.0182164	0.0107716	0.0908082	0.149601	NA	16	1.11203	0.509231	0.0289811	0.0572934	NA
127	Frequency of tiredness / lethargy in last 2 weeks	9	0.0285543	0.0127312	0.0249053	0.0516183	NA	36	1.65244	0.316071	1.71294e-07	1.13241e-06	yes
128	Frequency of unenthusiasm / disinterest in last 2 weeks	9	0.0332549	0.00636386	1.73598e-07	1.13241e-06	yes	11	2.08907	0.779492	0.00736136	0.0168917	no
129	Irritable mood	9	0.0331625	0.0244066	0.174226	0.251551	NA	35	0.622841	0.210942	0.00315051	0.00786992	no
130	Neurociticism	9	0.0136862	0.0274116	0.61758	0.679075	NA	91	0.699021	0.123214	1.40126e-08	1.20041e-07	no
131	Seen a psychiatrist for nerves, anxiety, tension or depression	9	0.00487968	0.00528251	0.35562	0.448012	NA	5	3.2364	3.29897	0.326577	0.417564	NA
132	Seen doctor (GP) for nerves, anxiety, tension or depression	9	0.0113651	0.0106522	0.286009	0.376945	NA	38	2.05508	0.614524	0.000825241	0.00239153	no
133	Self-reported risk-taking behaviourd	1	NA	NA	NA	NA		4	3.29713	2.2958	0.150958	0.225559	NA
	ADHD: attention deficit/ hyperactivity disorder; IVW: inverse variance weighted analysis; se: standard error; FDR: false discovery rate; P: P-value.
	cFor parental longevity (combined parental attained age, Martingale residuals) a positive effect size indicates decreased attained age (doi: 10.18632/aging.101334).
	dFor the analysis of Self-reported risk-taking behaviour with ADHD as exposure there was only data for 1 SNP, so the analysis could not be undertaken.
