# Supplementary material for: Mendelian randomization analysis for attention deficit/hyperactivity disorder: studying a broad range of exposures and outcomes
Source: Int J Epidemiol. 2022 Jun 12;52(2):386–402. doi: 10.1093/ije/dyac128 (PMC10114062; doi:10.1093/ije/dyac128)
Supplement: dyac128_Supplementary_Data [file dyac128_supplementary_data.zip › dyac128_Supplementary_Data/ije-2021-03-0537-File007.xlsx]

## Sheet: a.Antrop
Supplementary Table S4 MR sensitivity analyses results
For all traits with FDR IVW P < 0.05, results are presented for all sensitivity analyses undertaken.
		ADHD -> trait								Trait -> ADHD
trait	method	n SNPs	Beta (se)	P	I2GX	Egger intercept P	F statisitc	Het Q P	Het I2	n SNPs	Beta (se)	P	I2GX	Egger intercept P	F stat	Het Q P	Het I2
Arm fat mass (left)	IVW	9	0.051 (0.026)	0.0475887	NA	NA	NA	NA	NA	395	0.636 (0.06)	2.25299e-26	NA	NA	63.2703	1.5809e-22	46.1138
Arm fat mass (left)	W median	NA	NA	NA	NA	NA	NA	NA	NA	395	0.575 (0.08)	6.02589e-13	NA	NA	NA	NA	NA
Arm fat mass (left)	W mode	NA	NA	NA	NA	NA	NA	NA	NA	395	0.174 (0.227)	0.445602	NA	NA	NA	NA	NA
Arm fat mass (left)	SIMEX	NA	NA	NA	NA	NA	NA	NA	NA	395	0.798 (0.173)	5.27621e-06	0.880033	0.243275	NA	NA	NA
Arm fat mass (left)	IVW (Steiger)	NA	NA	NA	NA	NA	NA	NA	NA	368	0.545 (0.051)	5.80188e-27	NA	NA	NA	NA	NA
Arm fat percentage (left)	IVW	9	0.034 (0.02)	0.0864625	NA	NA	NA	NA	NA	365	0.735 (0.086)	1.1523e-17	NA	NA	59.3468	3.59954e-26	49.7831
Arm fat percentage (left)	W median	NA	NA	NA	NA	NA	NA	NA	NA	365	0.466 (0.104)	7.9334e-06	NA	NA	NA	NA	NA
Arm fat percentage (left)	W mode	NA	NA	NA	NA	NA	NA	NA	NA	365	0.205 (0.253)	0.419091	NA	NA	NA	NA	NA
Arm fat percentage (left)	SIMEX	NA	NA	NA	NA	NA	NA	NA	NA	365	0.419 (0.239)	0.0805408	0.850623	0.049298	NA	NA	NA
Arm fat percentage (left)	IVW (Steiger)	NA	NA	NA	NA	NA	NA	NA	NA	338	0.567 (0.074)	1.67006e-14	NA	NA	NA	NA	NA
Arm fat-free mass (left)	IVW	9	0.026 (0.01)	0.013953	NA	NA	NA	0.000136684	74.2494	479	0.514 (0.073)	1.55256e-12	NA	NA	76.2271	4.91676e-17	38.8653
Arm fat-free mass (left)	W median	9	0.018 (0.01)	0.0573584	NA	NA	NA	NA	NA	479	0.54 (0.092)	4.90739e-09	NA	NA	NA	NA	NA
Arm fat-free mass (left)	W mode	9	-0.005 (0.023)	0.847827	NA	NA	NA	NA	NA	479	0.575 (0.21)	0.00639471	NA	NA	NA	NA	NA
Arm fat-free mass (left)	MR Egger	NA	NA	NA	NA	NA	NA	NA	NA	479	0.37 (0.183)	0.0435253	0.916286	0.392957	NA	NA	NA
Arm fat-free mass (left)	MR PRESSO	8	0.033 (0.01)	0.0114711	NA	NA	NA	0.00521447	65.2946	NA	NA	NA	NA	NA	NA	NA	NA
Arm fat-free mass (left)	IVW (Steiger)	NA	NA	NA	NA	NA	NA	NA	NA	456	0.448 (0.064)	3.07884e-12	NA	NA	NA	NA	NA
Arm predicted mass (left)	IVW	9	0.025 (0.011)	0.0209406	NA	NA	NA	3.81953e-05	76.5725	471	0.51 (0.075)	9.96469e-12	NA	NA	76.4922	1.51876e-19	41.2546
Arm predicted mass (left)	W median	9	0.017 (0.01)	0.0695574	NA	NA	NA	NA	NA	471	0.555 (0.101)	3.95533e-08	NA	NA	NA	NA	NA
Arm predicted mass (left)	W mode	9	-0.005 (0.022)	0.819257	NA	NA	NA	NA	NA	471	0.611 (0.191)	0.00145664	NA	NA	NA	NA	NA
Arm predicted mass (left)	MR Egger	NA	NA	NA	NA	NA	NA	NA	NA	471	0.362 (0.189)	0.055856	0.916277	0.394058	NA	NA	NA
Arm predicted mass (left)	MR PRESSO	7	0.027 (0.011)	0.0457673	NA	NA	NA	0.0056275	67.1307	NA	NA	NA	NA	NA	NA	NA	NA
Arm predicted mass (left)	IVW (Steiger)	NA	NA	NA	NA	NA	NA	NA	NA	450	0.457 (0.066)	4.69245e-12	NA	NA	NA	NA	NA
Impedance of arm (left)	IVW	9	-0.045 (0.015)	0.00349317	NA	NA	NA	6.70226e-09	85.2033	438	-0.427 (0.074)	8.49356e-09	NA	NA	65.9535	6.93505e-18	40.8827
Impedance of arm (left)	W median	9	-0.018 (0.012)	0.130469	NA	NA	NA	NA	NA	438	-0.258 (0.101)	0.0110181	NA	NA	NA	NA	NA
Impedance of arm (left)	W mode	9	-0.008 (0.015)	0.604235	NA	NA	NA	NA	NA	438	-0.085 (0.239)	0.721585	NA	NA	NA	NA	NA
Impedance of arm (left)	SIMEX	NA	NA	NA	NA	NA	NA	NA	NA	438	-0.079 (0.166)	0.63468	0.883281	0.0552334	NA	NA	NA
Impedance of arm (left)	MR PRESSO	6	-0.04 (0.015)	0.0449839	NA	NA	NA	0.000504304	77.361	NA	NA	NA	NA	NA	NA	NA	NA
Impedance of arm (left)	IVW (Steiger)	NA	NA	NA	NA	NA	NA	NA	NA	420	-0.364 (0.068)	8.48313e-08	NA	NA	NA	NA	NA
Body fat percentage	IVW	9	0.039 (0.02)	0.0436653	NA	NA	NA	NA	NA	365	0.803 (0.084)	7.55599e-22	NA	NA	59.2059	6.6786e-24	48.2803
Body fat percentage	W median	NA	NA	NA	NA	NA	NA	NA	NA	365	0.554 (0.1)	3.4603e-08	NA	NA	NA	NA	NA
Body fat percentage	W mode	NA	NA	NA	NA	NA	NA	NA	NA	365	0.26 (0.253)	0.304465	NA	NA	NA	NA	NA
Body fat percentage	SIMEX	NA	NA	NA	NA	NA	NA	NA	NA	365	0.961 (0.303)	0.00162582	0.825117	0.222363	NA	NA	NA
Body fat percentage	IVW (Steiger)	NA	NA	NA	NA	NA	NA	NA	NA	339	0.624 (0.074)	4.38175e-17	NA	NA	NA	NA	NA
Body mass index (BMI)	IVW	9	0.068 (0.024)	0.00406332	NA	NA	NA	5.17441e-11	87.6633	424	0.649 (0.057)	4.11881e-30	NA	NA	63.8784	2.87741e-23	45.5837
Body mass index (BMI)	W median	9	0.049 (0.016)	0.00166617	NA	NA	NA	NA	NA	424	0.542 (0.072)	4.95232e-14	NA	NA	NA	NA	NA
Body mass index (BMI)	W mode	9	0.024 (0.024)	0.347076	NA	NA	NA	NA	NA	424	0.155 (0.188)	0.410942	NA	NA	NA	NA	NA
Body mass index (BMI)	SIMEX	NA	NA	NA	NA	NA	NA	NA	NA	424	0.421 (0.149)	0.00485862	0.885101	0.00511704	NA	NA	NA
Body mass index (BMI)	MR PRESSO	6	0.078 (0.019)	0.00925664	NA	NA	NA	0.00361769	71.4554	NA	NA	NA	NA	NA	NA	NA	NA
Body mass index (BMI)	IVW (Steiger)	NA	NA	NA	NA	NA	NA	NA	NA	396	0.557 (0.049)	6.03519e-30	NA	NA	NA	NA	NA
Impedance of whole body	IVW	9	-0.031 (0.015)	0.0339344	NA	NA	NA	NA	NA	491	-0.321 (0.061)	1.38298e-07	NA	NA	69.5498	6.67362e-14	35.422
Impedance of whole body	W median	NA	NA	NA	NA	NA	NA	NA	NA	491	-0.189 (0.086)	0.0281447	NA	NA	NA	NA	NA
Impedance of whole body	W mode	NA	NA	NA	NA	NA	NA	NA	NA	491	-0.045 (0.215)	0.833333	NA	NA	NA	NA	NA
Impedance of whole body	SIMEX	NA	NA	NA	NA	NA	NA	NA	NA	491	-0.193 (0.135)	0.1551	0.899878	0.171879	NA	NA	NA
Impedance of whole body	IVW (Steiger)	NA	NA	NA	NA	NA	NA	NA	NA	478	-0.262 (0.057)	4.30781e-06	NA	NA	NA	NA	NA
Whole body fat mass	IVW	9	0.05 (0.026)	0.0501358	NA	NA	NA	NA	NA	402	0.601 (0.059)	1.22285e-24	NA	NA	62.7881	6.79263e-20	43.8278
Whole body fat mass	W median	NA	NA	NA	NA	NA	NA	NA	NA	402	0.555 (0.075)	1.32993e-13	NA	NA	NA	NA	NA
Whole body fat mass	W mode	NA	NA	NA	NA	NA	NA	NA	NA	402	0.232 (0.214)	0.278105	NA	NA	NA	NA	NA
Whole body fat mass	SIMEX	NA	NA	NA	NA	NA	NA	NA	NA	402	0.731 (0.174)	3.08052e-05	0.875078	0.420368	NA	NA	NA
Whole body fat mass	IVW (Steiger)	NA	NA	NA	NA	NA	NA	NA	NA	379	0.515 (0.052)	1.95235e-23	NA	NA	NA	NA	NA
Whole body fat-free mass	IVW	9	0.016 (0.011)	0.155614	NA	NA	NA	NA	NA	509	0.358 (0.069)	1.76251e-07	NA	NA	84.8123	1.64862e-19	40.1283
Whole body fat-free mass	W median	NA	NA	NA	NA	NA	NA	NA	NA	509	0.417 (0.09)	3.40975e-06	NA	NA	NA	NA	NA
Whole body fat-free mass	W mode	NA	NA	NA	NA	NA	NA	NA	NA	509	0.517 (0.175)	0.00321509	NA	NA	NA	NA	NA
Whole body fat-free mass	MR Egger	NA	NA	NA	NA	NA	NA	NA	NA	509	0.287 (0.165)	0.0830482	0.931405	0.632934	NA	NA	NA
Whole body fat-free mass	IVW (Steiger)	NA	NA	NA	NA	NA	NA	NA	NA	495	0.36 (0.063)	9.34498e-09	NA	NA	NA	NA	NA
Whole body water mass	IVW	9	0.016 (0.011)	0.148934	NA	NA	NA	NA	NA	518	0.376 (0.07)	6.67339e-08	NA	NA	83.2823	2.84384e-22	41.9533
Whole body water mass	W median	NA	NA	NA	NA	NA	NA	NA	NA	518	0.431 (0.091)	2.1913e-06	NA	NA	NA	NA	NA
Whole body water mass	W mode	NA	NA	NA	NA	NA	NA	NA	NA	518	0.537 (0.18)	0.00293841	NA	NA	NA	NA	NA
Whole body water mass	MR Egger	NA	NA	NA	NA	NA	NA	NA	NA	518	0.22 (0.167)	0.189108	0.929915	0.307951	NA	NA	NA
Whole body water mass	IVW (Steiger)	NA	NA	NA	NA	NA	NA	NA	NA	498	0.378 (0.061)	7.26167e-10	NA	NA	NA	NA	NA
Hip circumference	IVW	9	0.039 (0.025)	0.110974	NA	NA	NA	NA	NA	385	0.432 (0.057)	4.29887e-14	NA	NA	64.8921	7.33326e-18	42.7097
Hip circumference	W median	NA	NA	NA	NA	NA	NA	NA	NA	385	0.398 (0.077)	2.48623e-07	NA	NA	NA	NA	NA
Hip circumference	W mode	NA	NA	NA	NA	NA	NA	NA	NA	385	0.308 (0.2)	0.124699	NA	NA	NA	NA	NA
Hip circumference	SIMEX	NA	NA	NA	NA	NA	NA	NA	NA	385	0.39 (0.149)	0.00905005	0.883513	0.0856519	NA	NA	NA
Hip circumference	IVW (Steiger)	NA	NA	NA	NA	NA	NA	NA	NA	367	0.366 (0.051)	1.09011e-12	NA	NA	NA	NA	NA
Impedance of leg (left)	IVW	9	-0.003 (0.016)	0.831005	NA	NA	NA	NA	NA	452	-0.133 (0.054)	0.0145596	NA	NA	70.1797	9.8424e-17	39.391
Impedance of leg (left)	W median	NA	NA	NA	NA	NA	NA	NA	NA	452	-0.055 (0.079)	0.489762	NA	NA	NA	NA	NA
Impedance of leg (left)	W mode	NA	NA	NA	NA	NA	NA	NA	NA	452	-0.043 (0.148)	0.768753	NA	NA	NA	NA	NA
Impedance of leg (left)	MR Egger	NA	NA	NA	NA	NA	NA	NA	NA	452	0.104 (0.138)	0.453565	0.907823	0.0636289	NA	NA	NA
Impedance of leg (left)	IVW (Steiger)	NA	NA	NA	NA	NA	NA	NA	NA	433	-0.121 (0.05)	0.0152181	NA	NA	NA	NA	NA
Leg fat mass (left)	IVW	9	0.052 (0.018)	0.00318472	NA	NA	NA	1.63374e-09	86.018	387	0.857 (0.076)	1.75333e-29	NA	NA	62.3006	7.59986e-23	46.6505
Leg fat mass (left)	W median	9	0.019 (0.013)	0.130983	NA	NA	NA	NA	NA	387	0.804 (0.099)	3.43692e-16	NA	NA	NA	NA	NA
Leg fat mass (left)	W mode	9	0.01 (0.014)	0.476491	NA	NA	NA	NA	NA	387	0.254 (0.284)	0.371466	NA	NA	NA	NA	NA
Leg fat mass (left)	SIMEX	NA	NA	NA	NA	NA	NA	NA	NA	387	1.006 (0.232)	1.8076e-05	0.872051	0.184476	NA	NA	NA
Leg fat mass (left)	MR PRESSO	8	0.04 (0.014)	0.0291288	NA	NA	NA	0.000134003	76.0131	NA	NA	NA	NA	NA	NA	NA	NA
Leg fat mass (left)	IVW (Steiger)	NA	NA	NA	NA	NA	NA	NA	NA	358	0.714 (0.067)	2.45521e-26	NA	NA	NA	NA	NA
Leg fat percentage (left)	IVW	9	0.048 (0.013)	0.00017209	NA	NA	NA	2.11747e-07	82.7079	350	1.225 (0.107)	2.2918e-30	NA	NA	55.6293	9.41762e-22	47.3551
Leg fat percentage (left)	W median	9	0.033 (0.01)	0.00119145	NA	NA	NA	NA	NA	350	1.052 (0.131)	8.47907e-16	NA	NA	NA	NA	NA
Leg fat percentage (left)	W mode	9	0.019 (0.015)	0.227366	NA	NA	NA	NA	NA	350	0.431 (0.388)	0.267897	NA	NA	NA	NA	NA
Leg fat percentage (left)	SIMEX	NA	NA	NA	NA	NA	NA	NA	NA	350	1.516 (0.399)	0.000173095	0.799543	0.11346	NA	NA	NA
Leg fat percentage (left)	MR PRESSO	7	0.045 (0.01)	0.00508494	NA	NA	NA	0.00643996	66.5145	NA	NA	NA	NA	NA	NA	NA	NA
Leg fat percentage (left)	IVW (Steiger)	NA	NA	NA	NA	NA	NA	NA	NA	320	0.959 (0.094)	2.35616e-24	NA	NA	NA	NA	NA
Leg fat-free mass (left)	IVW	9	0.012 (0.014)	0.400266	NA	NA	NA	NA	NA	460	0.379 (0.074)	3.63393e-07	NA	NA	78.796	1.67198e-24	45.2103
Leg fat-free mass (left)	W median	NA	NA	NA	NA	NA	NA	NA	NA	460	0.312 (0.102)	0.00217541	NA	NA	NA	NA	NA
Leg fat-free mass (left)	W mode	NA	NA	NA	NA	NA	NA	NA	NA	460	0.364 (0.185)	0.0496505	NA	NA	NA	NA	NA
Leg fat-free mass (left)	MR Egger	NA	NA	NA	NA	NA	NA	NA	NA	460	0.396 (0.182)	0.030335	0.923353	0.917315	NA	NA	NA
Leg fat-free mass (left)	IVW (Steiger)	NA	NA	NA	NA	NA	NA	NA	NA	443	0.378 (0.067)	1.80352e-08	NA	NA	NA	NA	NA
Leg predicted mass (left)	IVW	9	0.011 (0.014)	0.449098	NA	NA	NA	NA	NA	462	0.355 (0.076)	3.07915e-06	NA	NA	78.7382	1.45874e-27	47.0504
Leg predicted mass (left)	W median	NA	NA	NA	NA	NA	NA	NA	NA	462	0.287 (0.098)	0.00352078	NA	NA	NA	NA	NA
Leg predicted mass (left)	W mode	NA	NA	NA	NA	NA	NA	NA	NA	462	0.345 (0.195)	0.0778561	NA	NA	NA	NA	NA
Leg predicted mass (left)	MR Egger	NA	NA	NA	NA	NA	NA	NA	NA	462	0.38 (0.186)	0.0420954	0.923391	0.885344	NA	NA	NA
Leg predicted mass (left)	IVW (Steiger)	NA	NA	NA	NA	NA	NA	NA	NA	444	0.363 (0.068)	9.50195e-08	NA	NA	NA	NA	NA
Trunk fat mass	IVW	9	0.044 (0.027)	0.108439	NA	NA	NA	NA	NA	385	0.582 (0.059)	8.89875e-23	NA	NA	64.0341	2.55328e-23	47.0658
Trunk fat mass	W median	NA	NA	NA	NA	NA	NA	NA	NA	385	0.528 (0.073)	5.73534e-13	NA	NA	NA	NA	NA
Trunk fat mass	W mode	NA	NA	NA	NA	NA	NA	NA	NA	385	0.211 (0.212)	0.318801	NA	NA	NA	NA	NA
Trunk fat mass	SIMEX	NA	NA	NA	NA	NA	NA	NA	NA	385	0.725 (0.174)	3.93283e-05	0.875605	0.138526	NA	NA	NA
Trunk fat mass	IVW (Steiger)	NA	NA	NA	NA	NA	NA	NA	NA	360	0.498 (0.051)	1.26011e-22	NA	NA	NA	NA	NA
Trunk fat percentage	IVW	9	0.034 (0.025)	0.171586	NA	NA	NA	NA	NA	359	0.611 (0.069)	1.15968e-18	NA	NA	58.5769	9.84024e-21	46.1796
Trunk fat percentage	W median	NA	NA	NA	NA	NA	NA	NA	NA	359	0.412 (0.088)	2.51749e-06	NA	NA	NA	NA	NA
Trunk fat percentage	W mode	NA	NA	NA	NA	NA	NA	NA	NA	359	0.222 (0.211)	0.292828	NA	NA	NA	NA	NA
Trunk fat percentage	SIMEX	NA	NA	NA	NA	NA	NA	NA	NA	359	0.451 (0.229)	0.0494174	0.824325	0.120104	NA	NA	NA
Trunk fat percentage	IVW (Steiger)	NA	NA	NA	NA	NA	NA	NA	NA	336	0.479 (0.061)	2.75051e-15	NA	NA	NA	NA	NA
Trunk fat-free mass	IVW	9	0.017 (0.01)	0.0887047	NA	NA	NA	NA	NA	520	0.334 (0.07)	1.66828e-06	NA	NA	85.9539	1.31834e-24	43.4724
Trunk fat-free mass	W median	NA	NA	NA	NA	NA	NA	NA	NA	520	0.293 (0.088)	0.000914692	NA	NA	NA	NA	NA
Trunk fat-free mass	W mode	NA	NA	NA	NA	NA	NA	NA	NA	520	0.369 (0.171)	0.0312194	NA	NA	NA	NA	NA
Trunk fat-free mass	MR Egger	NA	NA	NA	NA	NA	NA	NA	NA	520	0.333 (0.167)	0.0470978	0.932789	0.99156	NA	NA	NA
Trunk fat-free mass	IVW (Steiger)	NA	NA	NA	NA	NA	NA	NA	NA	500	0.32 (0.063)	3.46923e-07	NA	NA	NA	NA	NA
Trunk predicted mass	IVW	9	0.017 (0.01)	0.0972051	NA	NA	NA	NA	NA	518	0.341 (0.07)	1.18514e-06	NA	NA	85.1344	1.14193e-23	42.9129
Trunk predicted mass	W median	NA	NA	NA	NA	NA	NA	NA	NA	518	0.295 (0.093)	0.00158578	NA	NA	NA	NA	NA
Trunk predicted mass	W mode	NA	NA	NA	NA	NA	NA	NA	NA	518	0.367 (0.16)	0.0226384	NA	NA	NA	NA	NA
Trunk predicted mass	MR Egger	NA	NA	NA	NA	NA	NA	NA	NA	518	0.313 (0.167)	0.0610003	0.933155	0.856113	NA	NA	NA
Trunk predicted mass	IVW (Steiger)	NA	NA	NA	NA	NA	NA	NA	NA	502	0.338 (0.064)	1.24872e-07	NA	NA	NA	NA	NA
Waist circumference	IVW	9	0.063 (0.019)	0.00065742	NA	NA	NA	6.41266e-08	83.667	349	0.742 (0.069)	8.81628e-27	NA	NA	58.1304	4.97507e-14	40.2021
Waist circumference	W median	9	0.034 (0.013)	0.0114366	NA	NA	NA	NA	NA	349	0.663 (0.091)	3.0745e-13	NA	NA	NA	NA	NA
Waist circumference	W mode	9	0.027 (0.014)	0.0871552	NA	NA	NA	NA	NA	349	0.17 (0.234)	0.469748	NA	NA	NA	NA	NA
Waist circumference	SIMEX	NA	NA	NA	NA	NA	NA	NA	NA	349	1.077 (0.192)	3.93624e-08	0.860755	0.191461	NA	NA	NA
Waist circumference	MR PRESSO	8	0.048 (0.013)	0.00808933	NA	NA	NA	0.00808293	63.2228	NA	NA	NA	NA	NA	NA	NA	NA
Waist circumference	IVW (Steiger)	NA	NA	NA	NA	NA	NA	NA	NA	332	0.631 (0.062)	3.20337e-24	NA	NA	NA	NA	NA
Waist-to-hip ratio	IVW	8	0.087 (0.021)	3.48156e-05	NA	NA	NA	0.281202	18.7814	28	0.111 (0.144)	0.441298	NA	NA	NA	NA	NA
Waist-to-hip ratio	W median	8	0.075 (0.026)	0.00370773	NA	NA	NA	NA	NA	NA	NA	NA	NA	NA	NA	NA	NA
Waist-to-hip ratio	W mode	8	0.069 (0.038)	0.115073	NA	NA	NA	NA	NA	NA	NA	NA	NA	NA	NA	NA	NA
Overweight	IVW	7	0.052 (0.042)	0.219205	NA	NA	NA	NA	NA	14	0.253 (0.074)	0.00060928	NA	NA	NA	0.00862055	53.8207
Overweight	W median	NA	NA	NA	NA	NA	NA	NA	NA	14	0.088 (0.081)	0.276135	NA	NA	NA	NA	NA
Overweight	W mode	NA	NA	NA	NA	NA	NA	NA	NA	14	0.089 (0.091)	0.342984	NA	NA	NA	NA	NA
Overweight	SIMEX	NA	NA	NA	NA	NA	NA	NA	NA	14	0.134 (0.35)	0.709179	0.829846	0.32664	NA	NA	NA
Weight	IVW	9	0.045 (0.022)	0.041159	NA	NA	NA	NA	NA	458	0.508 (0.057)	6.57255e-19	NA	NA	71.2655	7.21978e-20	41.9145
Weight	W median	NA	NA	NA	NA	NA	NA	NA	NA	458	0.534 (0.079)	1.03575e-11	NA	NA	NA	NA	NA
Weight	W mode	NA	NA	NA	NA	NA	NA	NA	NA	458	0.416 (0.184)	0.0246855	NA	NA	NA	NA	NA
Weight	MR Egger	NA	NA	NA	NA	NA	NA	NA	NA	458	0.468 (0.147)	0.00150749	0.907527	0.766714	NA	NA	NA
Weight	IVW (Steiger)	NA	NA	NA	NA	NA	NA	NA	NA	439	0.471 (0.052)	9.08839e-20	NA	NA	NA	NA	NA
ADHD: attention deficit/ hyperactivity disorder; se: standard error; P: P-value; I2GX: I2 statistic to quantify the strength of NOME violation for MR-Egger; Het: heterogeneity; IVW: inverse variance weighted analysis; W: weighted.

## Sheet: b.Cong_func
		ADHD -> trait								Trait -> ADHD
trait	method	n SNPs	Beta (se)	P	I2GX	Egger intercept P	F statisitc	Het Q P	Het I2	n SNPs	Beta (se)	P	I2GX	Egger intercept P	F stat	Het Q P	Het I2
Cognitive performance	IVW	9	-0.072 (0.03)	0.0165947	NA	NA	NA	2.95302e-08	84.2314	134	-0.511 (0.095)	6.72608e-08	NA	NA	43.6934	7.14506e-15	55.6138
Cognitive performance	W median	9	-0.058 (0.023)	0.0140644	NA	NA	NA	NA	NA	134	-0.354 (0.107)	0.000914897	NA	NA	NA	NA	NA
Cognitive performance	W mode	9	-0.098 (0.038)	0.033858	NA	NA	NA	NA	NA	134	-0.251 (0.251)	0.318659	NA	NA	NA	NA	NA
Cognitive performance	MR PRESSO	7	-0.076 (0.025)	0.0227216	NA	NA	NA	0.00374915	68.8444	NA	NA	NA	NA	NA	NA	NA	NA
Cognitive performance	IVW (Steiger)	NA	NA	NA	NA	NA	NA	NA	NA	128	-0.409 (0.086)	2.0693e-06	NA	NA	NA	NA	NA
Fluid intelligence score	IVW	9	-0.182 (0.062)	0.00326511	NA	NA	NA	0.000189169	73.5734	72	-0.255 (0.051)	6.48223e-07	NA	NA	40.3613	3.0754e-09	56.5343
Fluid intelligence score	W median	9	-0.142 (0.054)	0.00800786	NA	NA	NA	NA	NA	72	-0.178 (0.052)	0.000669972	NA	NA	NA	NA	NA
Fluid intelligence score	W mode	9	-0.072 (0.094)	0.470276	NA	NA	NA	NA	NA	72	-0.149 (0.117)	0.209349	NA	NA	NA	NA	NA
Fluid intelligence score	MR PRESSO	8	-0.127 (0.051)	0.0418075	NA	NA	NA	0.0361441	53.2982	NA	NA	NA	NA	NA	NA	NA	NA
Fluid intelligence score	IVW (Steiger)	NA	NA	NA	NA	NA	NA	NA	NA	71	-0.231 (0.046)	4.20839e-07	NA	NA	NA	NA	NA
Intelligence	IVW	8	-0.07 (0.032)	0.0271163	NA	NA	NA	NA	NA	161	-0.512 (0.089)	7.94123e-09	NA	NA	42.8789	4.19827e-17	55.2166
Intelligence	W median	NA	NA	NA	NA	NA	NA	NA	NA	161	-0.458 (0.099)	3.70327e-06	NA	NA	NA	NA	NA
Intelligence	W mode	NA	NA	NA	NA	NA	NA	NA	NA	161	-0.41 (0.259)	0.115475	NA	NA	NA	NA	NA
Intelligence	IVW (Steiger)	NA	NA	NA	NA	NA	NA	NA	NA	156	-0.429 (0.083)	2.05144e-07	NA	NA	NA	NA	NA
Mean time to correctly identify matches	IVW	9	-0.03 (0.01)	0.00317545	NA	NA	NA	0.198447	27.6527	70	-0.108 (0.196)	0.580973	NA	NA	NA	NA	NA
Mean time to correctly identify matches	W median	9	-0.029 (0.012)	0.0171757	NA	NA	NA	NA	NA	NA	NA	NA	NA	NA	NA	NA	NA
Mean time to correctly identify matches	W mode	9	-0.033 (0.016)	0.076165	NA	NA	NA	NA	NA	NA	NA	NA	NA	NA	NA	NA	NA
ADHD: attention deficit/ hyperactivity disorder; se: standard error; P: P-value; I2GX: I2 statistic to quantify the strength of NOME violation for MR-Egger; Het: heterogeneity; IVW: inverse variance weighted analysis; W: weighted.

## Sheet: c.Early_life
		ADHD -> trait								Trait -> ADHD
trait	method	n SNPs	Beta (se)	P	I2GX	Egger intercept P	F statisitc	Het Q P	Het I2	n SNPs	Beta (se)	P	I2GX	Egger intercept P	F stat	Het Q P	Het I2
Maternal smoking around birth	IVW	9	0.037 (0.007)	3.16603e-07	NA	NA	NA	0.00463118	63.8959	15	4.969 (0.886)	2.05366e-08	NA	NA	NA	0.000712719	62.2631
Maternal smoking around birth	W median	9	0.03 (0.007)	9.8978e-06	NA	NA	NA	NA	NA	15	4.428 (0.886)	5.75513e-07	NA	NA	NA	NA	NA
Maternal smoking around birth	W mode	9	0.03 (0.009)	0.0126231	NA	NA	NA	NA	NA	15	3.928 (1.479)	0.0188384	NA	NA	NA	NA	NA
Maternal smoking around birth	MR PRESSO	8	0.03 (0.006)	0.00136962	NA	NA	NA	0.137771	36.4762	13	4.946 (0.631)	4.60835e-06	NA	NA	NA	0.352341	9.31704
Maternal smoking around birth	IVW (Steiger)	NA	NA	NA	NA	NA	NA	NA	NA	0	NA	NA	NA	NA	NA	NA	NA
ADHD: attention deficit/ hyperactivity disorder; se: standard error; P: P-value; I2GX: I2 statistic to quantify the strength of NOME violation for MR-Egger; Het: heterogeneity; IVW: inverse variance weighted analysis; W: weighted.

## Sheet: d.Education
		ADHD -> trait								Trait -> ADHD
trait	method	n SNPs	Beta (se)	P	I2GX	Egger intercept P	F statisitc	Het Q P	Het I2	n SNPs	Beta (se)	P	I2GX	Egger intercept P	F stat	Het Q P	Het I2
Age completed full time education	IVW	9	-0.073 (0.011)	2.45322e-10	NA	NA	NA	0.0824114	42.7562	36	-1.787 (0.253)	1.47722e-12	NA	NA	37.1592	0.000699084	48.4998
Age completed full time education	W median	9	-0.063 (0.014)	6.2437e-06	NA	NA	NA	NA	NA	36	-1.901 (0.286)	3.09735e-11	NA	NA	NA	NA	NA
Age completed full time education	W mode	9	-0.063 (0.024)	0.028222	NA	NA	NA	NA	NA	36	-2.21 (0.627)	0.00120218	NA	NA	NA	NA	NA
Age completed full time education	MR PRESSO	NA	NA	NA	NA	NA	NA	NA	NA	34	-1.799 (0.204)	3.3734e-10	NA	NA	NA	0.20608	16.1897
Age completed full time education	IVW (Steiger)	NA	NA	NA	NA	NA	NA	NA	NA	29	-1.522 (0.201)	3.44102e-14	NA	NA	NA	NA	NA
Job involves heavy manual or physical work	IVW	9	0.05 (0.012)	6.08675e-05	NA	NA	NA	0.142573	34.4171	24	1.213 (0.249)	1.05785e-06	NA	NA	39.2426	0.010735	44.4063
Job involves heavy manual or physical work	W median	9	0.045 (0.015)	0.00288106	NA	NA	NA	NA	NA	24	1.103 (0.302)	0.000253851	NA	NA	NA	NA	NA
Job involves heavy manual or physical work	W mode	9	0.03 (0.025)	0.264883	NA	NA	NA	NA	NA	24	1.011 (0.559)	0.0835822	NA	NA	NA	NA	NA
Job involves heavy manual or physical work	IVW (Steiger)	NA	NA	NA	NA	NA	NA	NA	NA	22	1.058 (0.233)	5.80966e-06	NA	NA	NA	NA	NA
Job involves mainly walking or standing	IVW	9	0.063 (0.013)	8.80287e-07	NA	NA	NA	0.618149	0	15	0.71 (0.185)	0.000121957	NA	NA	42.7219	0.358079	8.48591
Job involves mainly walking or standing	W median	9	0.051 (0.018)	0.00475577	NA	NA	NA	NA	NA	15	0.407 (0.255)	0.110633	NA	NA	NA	NA	NA
Job involves mainly walking or standing	W mode	9	0.042 (0.027)	0.159783	NA	NA	NA	NA	NA	15	0.281 (0.382)	0.47365	NA	NA	NA	NA	NA
Years of schooling	IVW	9	-0.098 (0.02)	1.14152e-06	NA	NA	NA	6.41701e-11	87.5726	297	-1.21 (0.087)	9.31423e-44	NA	NA	49.3056	8.78428e-14	42.2074
Years of schooling	W median	9	-0.066 (0.015)	8.33612e-06	NA	NA	NA	NA	NA	297	-1.159 (0.109)	3.14827e-26	NA	NA	NA	NA	NA
Years of schooling	W mode	9	-0.073 (0.02)	0.00619981	NA	NA	NA	NA	NA	297	-1.153 (0.417)	0.00599294	NA	NA	NA	NA	NA
Years of schooling	SIMEX	NA	NA	NA	NA	NA	NA	NA	NA	297	-1.02 (0.375)	0.00686507	0.676167	0.454746	NA	NA	NA
Years of schooling	MR PRESSO	7	-0.097 (0.015)	0.000567866	NA	NA	NA	0.00487996	67.7554	NA	NA	NA	NA	NA	NA	NA	NA
Years of schooling	IVW (Steiger)	NA	NA	NA	NA	NA	NA	NA	NA	231	-0.769 (0.074)	4.04193e-25	NA	NA	NA	NA	NA
ADHD: attention deficit/ hyperactivity disorder; se: standard error; P: P-value; I2GX: I2 statistic to quantify the strength of NOME violation for MR-Egger; Het: heterogeneity; IVW: inverse variance weighted analysis; W: weighted.

## Sheet: e.Lifestyle_environ
		ADHD -> trait								Trait -> ADHD
trait	method	n SNPs	Beta (se)	P	I2GX	Egger intercept P	F statisitc	Het Q P	Het I2	n SNPs	Beta (se)	P	I2GX	Egger intercept P	F stat	Het Q P	Het I2
Alcohol intake frequency	IVW	9	0.103 (0.028)	0.00026387	NA	NA	NA	4.54469e-06	79.5832	93	0.373 (0.097)	0.000123683	NA	NA	53.8595	1.18199e-10	55.2324
Alcohol intake frequency	W median	9	0.075 (0.019)	7.7688e-05	NA	NA	NA	NA	NA	93	0.212 (0.135)	0.117204	NA	NA	NA	NA	NA
Alcohol intake frequency	W mode	9	0.077 (0.024)	0.0115991	NA	NA	NA	NA	NA	93	0.155 (0.152)	0.310706	NA	NA	NA	NA	NA
Alcohol intake frequency	MR Egger	NA	NA	NA	NA	NA	NA	NA	NA	93	0.013 (0.224)	0.952415	0.908531	0.0791467	NA	NA	NA
Alcohol intake frequency	MR PRESSO	8	0.079 (0.016)	0.00151163	NA	NA	NA	0.20743	27.6878	NA	NA	NA	NA	NA	NA	NA	NA
Alcohol intake frequency	IVW (Steiger)	NA	NA	NA	NA	NA	NA	NA	NA	83	0.226 (0.08)	0.00483978	NA	NA	NA	NA	NA
Alcohol intake versus 10 years previously	IVW	9	0.041 (0.008)	1.72981e-07	NA	NA	NA	0.182954	29.4788	12	2.127 (0.662)	0.00131109	NA	NA	43.5736	0.00094209	64.9979
Alcohol intake versus 10 years previously	W median	9	0.04 (0.009)	2.11657e-05	NA	NA	NA	NA	NA	12	2.067 (0.61)	0.000698773	NA	NA	NA	NA	NA
Alcohol intake versus 10 years previously	W mode	9	0.045 (0.014)	0.0137116	NA	NA	NA	NA	NA	12	2.774 (0.933)	0.0126491	NA	NA	NA	NA	NA
Alcohol intake versus 10 years previously	SIMEX	NA	NA	NA	NA	NA	NA	NA	NA	12	0.808 (0.707)	0.279837	0.831505	0.61697	NA	NA	NA
Alcohol intake versus 10 years previously	MR PRESSO	NA	NA	NA	NA	NA	NA	NA	NA	10	2.091 (0.495)	0.00221114	NA	NA	NA	0.204275	26.0051
Alcohol intake versus 10 years previously	IVW (Steiger)	NA	NA	NA	NA	NA	NA	NA	NA	10	1.545 (0.578)	0.0075039	NA	NA	NA	NA	NA
Alcohol usually taken with meals	IVW	9	-0.042 (0.009)	4.52817e-06	NA	NA	NA	0.00512738	63.4505	33	-2.46 (0.485)	3.838e-07	NA	NA	NA	5.91814e-07	63.14
Alcohol usually taken with meals	W median	9	-0.04 (0.008)	1.27661e-06	NA	NA	NA	NA	NA	33	-2.45 (0.471)	1.99673e-07	NA	NA	NA	NA	NA
Alcohol usually taken with meals	W mode	9	-0.04 (0.013)	0.013442	NA	NA	NA	NA	NA	33	-2.992 (1.119)	0.0117145	NA	NA	NA	NA	NA
Alcohol usually taken with meals	MR PRESSO	8	-0.036 (0.007)	0.0016456	NA	NA	NA	0.141709	35.9551	30	-2.326 (0.386)	1.47456e-06	NA	NA	NA	0.0246331	36.6636
Alcohol usually taken with meals	IVW (Steiger)	NA	NA	NA	NA	NA	NA	NA	NA	6	0.003 (0.72)	0.997215	NA	NA	NA	NA	NA
Average weekly beer plus cider intake	IVW	9	0.03 (0.009)	0.000588147	NA	NA	NA	0.154277	32.9518	20	1.078 (0.378)	0.004344	NA	NA	42.7265	0.009394	47.8176
Average weekly beer plus cider intake	W median	9	0.034 (0.011)	0.00190571	NA	NA	NA	NA	NA	20	0.896 (0.435)	0.039204	NA	NA	NA	NA	NA
Average weekly beer plus cider intake	W mode	9	0.045 (0.02)	0.0537299	NA	NA	NA	NA	NA	20	0.913 (0.817)	0.277903	NA	NA	NA	NA	NA
Average weekly beer plus cider intake	SIMEX	NA	NA	NA	NA	NA	NA	NA	NA	20	-1.85 (0.682)	0.0142403	0.733829	0.0518997	NA	NA	NA
Average weekly beer plus cider intake	MR PRESSO	NA	NA	NA	NA	NA	NA	NA	NA	19	0.924 (0.344)	0.0151027	NA	NA	NA	0.0681875	34.8142
Average weekly beer plus cider intake	IVW (Steiger)	NA	NA	NA	NA	NA	NA	NA	NA	18	0.782 (0.319)	0.0141066	NA	NA	NA	NA	NA
Average weekly champagne plus white wine intake	IVW	9	-0.046 (0.01)	1.08868e-05	NA	NA	NA	0.195845	27.9575	4	-1.913 (0.65)	0.00325859	NA	NA	32.7361	0.273213	22.9456
Average weekly champagne plus white wine intake	W median	9	-0.052 (0.013)	3.65053e-05	NA	NA	NA	NA	NA	4	-1.908 (0.722)	0.00821516	NA	NA	NA	NA	NA
Average weekly champagne plus white wine intake	W mode	9	-0.067 (0.025)	0.0284066	NA	NA	NA	NA	NA	4	-2.502 (1.094)	0.106214	NA	NA	NA	NA	NA
Average weekly champagne plus white wine intake	IVW (Steiger)	NA	NA	NA	NA	NA	NA	NA	NA	3	-1.543 (0.721)	0.0323077	NA	NA	NA	NA	NA
Average weekly red wine intake	IVW	9	-0.05 (0.017)	0.00298452	NA	NA	NA	0.000209855	73.3491	18	-0.461 (0.353)	0.192028	NA	NA	NA	NA	NA
Average weekly red wine intake	W median	9	-0.027 (0.014)	0.0506351	NA	NA	NA	NA	NA	NA	NA	NA	NA	NA	NA	NA	NA
Average weekly red wine intake	W mode	9	-0.018 (0.02)	0.414619	NA	NA	NA	NA	NA	NA	NA	NA	NA	NA	NA	NA	NA
Average weekly red wine intake	MR PRESSO	8	-0.038 (0.013)	0.0201658	NA	NA	NA	0.0610907	48.099	NA	NA	NA	NA	NA	NA	NA	NA
Frequency of friend/family visits	IVW	9	-0.011 (0.019)	0.574388	NA	NA	NA	NA	NA	19	-0.744 (0.217)	0.00058889	NA	NA	39.0222	0.612065	0
Frequency of friend/family visits	W median	NA	NA	NA	NA	NA	NA	NA	NA	19	-0.851 (0.302)	0.0048576	NA	NA	NA	NA	NA
Frequency of friend/family visits	W mode	NA	NA	NA	NA	NA	NA	NA	NA	19	-1.301 (0.638)	0.0563548	NA	NA	NA	NA	NA
Usual walking pace	IVW	9	-0.025 (0.008)	0.00230367	NA	NA	NA	0.0121285	59.1034	56	-1.265 (0.303)	2.94868e-05	NA	NA	40.3394	0.000273943	44.268
Usual walking pace	W median	9	-0.018 (0.008)	0.0300877	NA	NA	NA	NA	NA	56	-1.05 (0.354)	0.0030415	NA	NA	NA	NA	NA
Usual walking pace	W mode	9	-0.019 (0.012)	0.155445	NA	NA	NA	NA	NA	56	-1.056 (0.717)	0.146185	NA	NA	NA	NA	NA
Usual walking pace	IVW (Steiger)	NA	NA	NA	NA	NA	NA	NA	NA	48	-0.855 (0.25)	0.000640355	NA	NA	NA	NA	NA
Duration of moderate activity	IVW	9	0.032 (0.01)	0.00109055	NA	NA	NA	0.235514	23.369	6	1.456 (0.882)	0.0985993	NA	NA	NA	NA	NA
Duration of moderate activity	W median	9	0.034 (0.012)	0.00574703	NA	NA	NA	NA	NA	NA	NA	NA	NA	NA	NA	NA	NA
Duration of moderate activity	W mode	9	0.042 (0.019)	0.0533032	NA	NA	NA	NA	NA	NA	NA	NA	NA	NA	NA	NA	NA
Duration of vigorous activity	IVW	9	0.031 (0.012)	0.0115788	NA	NA	NA	0.363609	8.59684	4	1.107 (0.768)	0.149493	NA	NA	NA	NA	NA
Duration of vigorous activity	W median	9	0.019 (0.016)	0.224363	NA	NA	NA	NA	NA	NA	NA	NA	NA	NA	NA	NA	NA
Duration of vigorous activity	W mode	9	0.015 (0.021)	0.500429	NA	NA	NA	NA	NA	NA	NA	NA	NA	NA	NA	NA	NA
Frequency of stair climbing in last 4 weeks	IVW	9	-0.048 (0.02)	0.014748	NA	NA	NA	0.00274784	65.9989	17	-0.961 (0.321)	0.00272415	NA	NA	33.498	0.00155186	57.8097
Frequency of stair climbing in last 4 weeks	W median	9	-0.053 (0.016)	0.00115977	NA	NA	NA	NA	NA	17	-0.63 (0.314)	0.0446646	NA	NA	NA	NA	NA
Frequency of stair climbing in last 4 weeks	W mode	9	-0.054 (0.02)	0.0301168	NA	NA	NA	NA	NA	17	-0.484 (0.539)	0.382759	NA	NA	NA	NA	NA
Frequency of stair climbing in last 4 weeks	MR PRESSO	8	-0.063 (0.013)	0.00199912	NA	NA	NA	0.307837	15.5463	15	-0.968 (0.244)	0.00139982	NA	NA	NA	0.265787	16.7757
Frequency of stair climbing in last 4 weeks	IVW (Steiger)	NA	NA	NA	NA	NA	NA	NA	NA	14	-0.526 (0.252)	0.0369212	NA	NA	NA	NA	NA
Nitrogen dioxide air pollution 2010	IVW	9	0.032 (0.009)	0.000158719	NA	NA	NA	0.818764	0	8	-0.494 (0.685)	0.471302	NA	NA	NA	NA	NA
Nitrogen dioxide air pollution 2010	W median	9	0.037 (0.011)	0.000716765	NA	NA	NA	NA	NA	NA	NA	NA	NA	NA	NA	NA	NA
Nitrogen dioxide air pollution 2010	W mode	9	0.043 (0.018)	0.0475122	NA	NA	NA	NA	NA	NA	NA	NA	NA	NA	NA	NA	NA
Nitrogen oxides air pollution 2010	IVW	9	0.04 (0.009)	5.03524e-06	NA	NA	NA	0.904491	0	8	0.059 (0.585)	0.919749	NA	NA	NA	NA	NA
Nitrogen oxides air pollution 2010	W median	9	0.035 (0.012)	0.00254103	NA	NA	NA	NA	NA	NA	NA	NA	NA	NA	NA	NA	NA
Nitrogen oxides air pollution 2010	W mode	9	0.028 (0.018)	0.168781	NA	NA	NA	NA	NA	NA	NA	NA	NA	NA	NA	NA	NA
Particulate matter air pollution (pm2.5) 2010	IVW	9	0.047 (0.009)	2.47551e-07	NA	NA	NA	0.926381	0	7	0.688 (0.844)	0.415073	NA	NA	NA	NA	NA
Particulate matter air pollution (pm2.5) 2010	W median	9	0.052 (0.012)	1.89205e-05	NA	NA	NA	NA	NA	NA	NA	NA	NA	NA	NA	NA	NA
Particulate matter air pollution (pm2.5) 2010	W mode	9	0.059 (0.018)	0.0128333	NA	NA	NA	NA	NA	NA	NA	NA	NA	NA	NA	NA	NA
Age first had sexual intercourse	IVW	9	-0.13 (0.025)	2.84481e-07	NA	NA	NA	1.47852e-10	87.2075	184	-1.501 (0.089)	3.24528e-63	NA	NA	45.5354	3.91335e-08	39.987
Age first had sexual intercourse	W median	9	-0.118 (0.019)	2.00095e-10	NA	NA	NA	NA	NA	184	-1.547 (0.112)	4.7044e-43	NA	NA	NA	NA	NA
Age first had sexual intercourse	W mode	9	-0.125 (0.024)	0.000823434	NA	NA	NA	NA	NA	184	-1.767 (0.323)	1.47091e-07	NA	NA	NA	NA	NA
Age first had sexual intercourse	MR PRESSO	7	-0.136 (0.017)	0.000176589	NA	NA	NA	0.0137417	62.5053	NA	NA	NA	NA	NA	NA	NA	NA
Age first had sexual intercourse	IVW (Steiger)	NA	NA	NA	NA	NA	NA	NA	NA	156	-1.159 (0.075)	1.57305e-53	NA	NA	NA	NA	NA
Lifetime number of sexual partners	IVW	9	0.062 (0.017)	0.000271476	NA	NA	NA	7.58188e-06	78.9381	60	1.084 (0.265)	4.24744e-05	NA	NA	37.7068	4.26068e-13	65.8497
Lifetime number of sexual partners	W median	9	0.057 (0.012)	9.86767e-07	NA	NA	NA	NA	NA	60	0.417 (0.258)	0.105814	NA	NA	NA	NA	NA
Lifetime number of sexual partners	W mode	9	0.045 (0.017)	0.0300017	NA	NA	NA	NA	NA	60	-0.241 (0.742)	0.746223	NA	NA	NA	NA	NA
Lifetime number of sexual partners	MR PRESSO	8	0.05 (0.013)	0.00647599	NA	NA	NA	0.0136561	60.3386	NA	NA	NA	NA	NA	NA	NA	NA
Lifetime number of sexual partners	IVW (Steiger)	NA	NA	NA	NA	NA	NA	NA	NA	52	0.534 (0.212)	0.011626	NA	NA	NA	NA	NA
Current tobacco smoking	IVW	9	0.04 (0.007)	5.19396e-10	NA	NA	NA	0.0628235	46.0043	32	2.51 (0.58)	1.52618e-05	NA	NA	39.5955	4.47903e-08	66.5812
Current tobacco smoking	W median	9	0.035 (0.007)	2.23248e-06	NA	NA	NA	NA	NA	32	2.297 (0.547)	2.71287e-05	NA	NA	NA	NA	NA
Current tobacco smoking	W mode	9	0.04 (0.013)	0.0140652	NA	NA	NA	NA	NA	32	2.121 (1.173)	0.0803371	NA	NA	NA	NA	NA
Current tobacco smoking	SIMEX	NA	NA	NA	NA	NA	NA	NA	NA	32	-2.541 (1.874)	0.185275	0.601653	0.0529578	NA	NA	NA
Current tobacco smoking	MR PRESSO	NA	NA	NA	NA	NA	NA	NA	NA	29	2.807 (0.429)	4.28195e-07	NA	NA	NA	0.0781577	28.5248
Current tobacco smoking	IVW (Steiger)	NA	NA	NA	NA	NA	NA	NA	NA	23	1.578 (0.391)	5.46841e-05	NA	NA	NA	NA	NA
Ever smoked	IVW	9	0.032 (0.005)	3.6826e-10	NA	NA	NA	0.17196	30.7936	73	2.725 (0.36)	3.92195e-14	NA	NA	NA	1.59392e-07	52.2759
Ever smoked	W median	9	0.031 (0.006)	4.17627e-07	NA	NA	NA	NA	NA	73	2.52 (0.412)	9.26561e-10	NA	NA	NA	NA	NA
Ever smoked	W mode	9	0.033 (0.009)	0.00835445	NA	NA	NA	NA	NA	73	2.685 (0.756)	0.000684087	NA	NA	NA	NA	NA
Ever smoked	IVW (Steiger)	NA	NA	NA	NA	NA	NA	NA	NA	12	0.039 (0.637)	0.951336	NA	NA	NA	NA	NA
Exposure to tobacco smoke outside home	IVW	9	0.024 (0.008)	0.00163131	NA	NA	NA	0.0373914	51.1275	7	1.233 (0.956)	0.197213	NA	NA	NA	NA	NA
Exposure to tobacco smoke outside home	W median	9	0.029 (0.008)	0.000443297	NA	NA	NA	NA	NA	NA	NA	NA	NA	NA	NA	NA	NA
Exposure to tobacco smoke outside home	W mode	9	0.034 (0.017)	0.0800445	NA	NA	NA	NA	NA	NA	NA	NA	NA	NA	NA	NA	NA
Light smokers at least 100 smokes in lifetime	IVW	9	0.045 (0.01)	4.8467e-06	NA	NA	NA	0.446904	0	4	-0.024 (0.781)	0.975246	NA	NA	NA	NA	NA
Light smokers at least 100 smokes in lifetime	W median	9	0.039 (0.013)	0.0037357	NA	NA	NA	NA	NA	NA	NA	NA	NA	NA	NA	NA	NA
Light smokers at least 100 smokes in lifetime	W mode	9	0.039 (0.022)	0.118298	NA	NA	NA	NA	NA	NA	NA	NA	NA	NA	NA	NA	NA
Pack years adult smoking as proportion of life span exposed to smoking	IVW	9	0.075 (0.018)	4.57154e-05	NA	NA	NA	0.119764	37.3865	13	0.289 (0.162)	0.0752135	NA	NA	NA	NA	NA
Pack years adult smoking as proportion of life span exposed to smoking	W median	9	0.08 (0.022)	0.000219332	NA	NA	NA	NA	NA	NA	NA	NA	NA	NA	NA	NA	NA
Pack years adult smoking as proportion of life span exposed to smoking	W mode	9	0.088 (0.036)	0.0392929	NA	NA	NA	NA	NA	NA	NA	NA	NA	NA	NA	NA	NA
Past tobacco smoking	IVW	9	-0.1 (0.014)	3.54433e-12	NA	NA	NA	0.119484	37.4241	87	-0.964 (0.129)	6.73234e-14	NA	NA	41.5486	2.56134e-11	57.4095
Past tobacco smoking	W median	9	-0.102 (0.017)	4.95311e-09	NA	NA	NA	NA	NA	87	-0.81 (0.139)	5.45094e-09	NA	NA	NA	NA	NA
Past tobacco smoking	W mode	9	-0.105 (0.029)	0.00668163	NA	NA	NA	NA	NA	87	-0.839 (0.264)	0.00202491	NA	NA	NA	NA	NA
Past tobacco smoking	IVW (Steiger)	NA	NA	NA	NA	NA	NA	NA	NA	71	-0.575 (0.094)	9.81807e-10	NA	NA	NA	NA	NA
Average total household income before tax	IVW	9	-0.096 (0.014)	2.16145e-12	NA	NA	NA	0.150161	33.4633	44	-1.112 (0.166)	2.20978e-11	NA	NA	41.3731	0.000430918	46.7533
Average total household income before tax	W median	9	-0.081 (0.018)	9.20215e-06	NA	NA	NA	NA	NA	44	-0.681 (0.195)	0.000491028	NA	NA	NA	NA	NA
Average total household income before tax	W mode	9	-0.072 (0.029)	0.0372258	NA	NA	NA	NA	NA	44	-0.376 (0.381)	0.330144	NA	NA	NA	NA	NA
Average total household income before tax	MR PRESSO	NA	NA	NA	NA	NA	NA	NA	NA	43	-1.021 (0.145)	1.27176e-08	NA	NA	NA	0.0466959	28.2038
Average total household income before tax	IVW (Steiger)	NA	NA	NA	NA	NA	NA	NA	NA	36	-0.779 (0.133)	4.15577e-09	NA	NA	NA	NA	NA
Number of full brothers	IVW	9	0.031 (0.008)	8.49356e-05	NA	NA	NA	0.213328	25.9216	5	3.253 (0.707)	4.22286e-06	NA	NA	31.1672	0.556548	0
Number of full brothers	W median	9	0.024 (0.009)	0.0103598	NA	NA	NA	NA	NA	5	2.656 (0.936)	0.00454037	NA	NA	NA	NA	NA
Number of full brothers	W mode	9	0.019 (0.013)	0.195189	NA	NA	NA	NA	NA	5	2.585 (1.174)	0.0923443	NA	NA	NA	NA	NA
Number of full brothers	IVW (Steiger)	NA	NA	NA	NA	NA	NA	NA	NA	4	2.605 (0.8)	0.00112901	NA	NA	NA	NA	NA
Number of full sisters	IVW	9	0.029 (0.007)	2.08425e-05	NA	NA	NA	0.574548	0	5	2.277 (1.629)	0.162081	NA	NA	NA	NA	NA
Number of full sisters	W median	9	0.029 (0.009)	0.00153862	NA	NA	NA	NA	NA	NA	NA	NA	NA	NA	NA	NA	NA
Number of full sisters	W mode	9	0.042 (0.015)	0.0260987	NA	NA	NA	NA	NA	NA	NA	NA	NA	NA	NA	NA	NA
Number of vehicles in household	IVW	9	-0.023 (0.008)	0.00202655	NA	NA	NA	0.714474	0	12	0.083 (0.405)	0.8371	NA	NA	NA	NA	NA
Number of vehicles in household	W median	9	-0.023 (0.01)	0.0200542	NA	NA	NA	NA	NA	NA	NA	NA	NA	NA	NA	NA	NA
Number of vehicles in household	W mode	9	-0.031 (0.015)	0.0776685	NA	NA	NA	NA	NA	NA	NA	NA	NA	NA	NA	NA	NA
Townsend deprivation index at recruitment	IVW	9	0.075 (0.01)	9.44114e-14	NA	NA	NA	0.18961	28.6909	17	1.686 (0.519)	0.00116168	NA	NA	35.5094	2.92759e-06	71.1781
Townsend deprivation index at recruitment	W median	9	0.067 (0.012)	1.95898e-08	NA	NA	NA	NA	NA	17	1.719 (0.458)	0.00017633	NA	NA	NA	NA	NA
Townsend deprivation index at recruitment	W mode	9	0.068 (0.017)	0.00414117	NA	NA	NA	NA	NA	17	2.113 (0.82)	0.0202882	NA	NA	NA	NA	NA
Townsend deprivation index at recruitment	MR PRESSO	NA	NA	NA	NA	NA	NA	NA	NA	16	1.371 (0.442)	0.0072684	NA	NA	NA	0.00212897	57.673
Townsend deprivation index at recruitment	IVW (Steiger)	NA	NA	NA	NA	NA	NA	NA	NA	13	0.834 (0.412)	0.0430814	NA	NA	NA	NA	NA
Time spend outdoors in summer	IVW	9	0.035 (0.009)	4.2483e-05	NA	NA	NA	0.356476	9.44271	43	0.919 (0.275)	0.000828197	NA	NA	38.2264	5.60468e-07	59.0493
Time spend outdoors in summer	W median	9	0.032 (0.011)	0.00525462	NA	NA	NA	NA	NA	43	0.873 (0.286)	0.00229523	NA	NA	NA	NA	NA
Time spend outdoors in summer	W mode	9	0.032 (0.017)	0.0891151	NA	NA	NA	NA	NA	43	0.578 (0.727)	0.431437	NA	NA	NA	NA	NA
Time spend outdoors in summer	MR PRESSO	NA	NA	NA	NA	NA	NA	NA	NA	42	1.063 (0.245)	8.9785e-05	NA	NA	NA	0.000515533	46.9882
Time spend outdoors in summer	IVW (Steiger)	NA	NA	NA	NA	NA	NA	NA	NA	37	0.744 (0.23)	0.00121062	NA	NA	NA	NA	NA
Time spent outdoors in winter	IVW	9	0.018 (0.006)	0.00185598	NA	NA	NA	0.347036	10.5553	4	1.733 (0.731)	0.0177881	NA	NA	49.774	0.401527	0
Time spent outdoors in winter	W median	9	0.012 (0.008)	0.119445	NA	NA	NA	NA	NA	4	1.967 (0.962)	0.0409929	NA	NA	NA	NA	NA
Time spent outdoors in winter	W mode	9	0.01 (0.012)	0.41877	NA	NA	NA	NA	NA	4	2.321 (1.113)	0.128241	NA	NA	NA	NA	NA
Length of mobile phone use	IVW	9	0.013 (0.019)	0.516563	NA	NA	NA	NA	NA	29	0.685 (0.21)	0.00111311	NA	NA	38.3103	0.000414059	53.2897
Length of mobile phone use	W median	NA	NA	NA	NA	NA	NA	NA	NA	29	0.713 (0.248)	0.00406376	NA	NA	NA	NA	NA
Length of mobile phone use	W mode	NA	NA	NA	NA	NA	NA	NA	NA	29	1.205 (0.568)	0.0428207	NA	NA	NA	NA	NA
Length of mobile phone use	IVW (Steiger)	NA	NA	NA	NA	NA	NA	NA	NA	25	0.429 (0.195)	0.0282392	NA	NA	NA	NA	NA
Plays computer games	IVW	9	0.018 (0.006)	0.00186103	NA	NA	NA	0.0635552	45.8749	44	0.69 (0.507)	0.173219	NA	NA	NA	NA	NA
Plays computer games	W median	9	0.017 (0.006)	0.00786575	NA	NA	NA	NA	NA	NA	NA	NA	NA	NA	NA	NA	NA
Plays computer games	W mode	9	0.018 (0.01)	0.103621	NA	NA	NA	NA	NA	NA	NA	NA	NA	NA	NA	NA	NA
Time spent watching television (TV)	IVW	9	0.03 (0.017)	0.0794529	NA	NA	NA	NA	NA	107	1.251 (0.167)	6.24077e-14	NA	NA	41.5178	1.79401e-05	40.1687
Time spent watching television (TV)	W median	NA	NA	NA	NA	NA	NA	NA	NA	107	1.454 (0.203)	6.98155e-13	NA	NA	NA	NA	NA
Time spent watching television (TV)	W mode	NA	NA	NA	NA	NA	NA	NA	NA	107	1.66 (0.48)	0.000788328	NA	NA	NA	NA	NA
Time spent watching television (TV)	IVW (Steiger)	NA	NA	NA	NA	NA	NA	NA	NA	95	1.096 (0.149)	1.61963e-13	NA	NA	NA	NA	NA
Weekly usage of mobile phone in last 3 months	IVW	9	0.065 (0.015)	2.58122e-05	NA	NA	NA	0.132707	35.6808	10	0.924 (0.38)	0.0150972	NA	NA	37.3445	0.00549355	61.4253
Weekly usage of mobile phone in last 3 months	W median	9	0.048 (0.017)	0.00547694	NA	NA	NA	NA	NA	10	0.742 (0.344)	0.0311191	NA	NA	NA	NA	NA
Weekly usage of mobile phone in last 3 months	W mode	9	0.045 (0.022)	0.0756541	NA	NA	NA	NA	NA	10	0.84 (0.554)	0.163914	NA	NA	NA	NA	NA
Weekly usage of mobile phone in last 3 months	MR PRESSO	NA	NA	NA	NA	NA	NA	NA	NA	8	0.812 (0.227)	0.008938	NA	NA	NA	0.64057	0
Weekly usage of mobile phone in last 3 months	IVW (Steiger)	NA	NA	NA	NA	NA	NA	NA	NA	9	0.62 (0.292)	0.0335829	NA	NA	NA	NA	NA
ADHD: attention deficit/ hyperactivity disorder; se: standard error; P: P-value; I2GX: I2 statistic to quantify the strength of NOME violation for MR-Egger; Het: heterogeneity; IVW: inverse variance weighted analysis; W: weighted.

## Sheet: f.Longevity
		ADHD -> trait								Trait -> ADHD
trait	method	n SNPs	Beta (se)	P	I2GX	Egger intercept P	F statisitc	Het Q P	Het I2	n SNPs	Beta (se)	P	I2GX	Egger intercept P	F stat	Het Q P	Het I2
Parental longevity (both parents in top 10%)	IVW	9	-0.038 (0.01)	0.00018442	NA	NA	NA	0.160707	32.16	6	-0.339 (0.44)	0.44105	NA	NA	NA	NA	NA
Parental longevity (both parents in top 10%)	W median	9	-0.041 (0.012)	0.000372338	NA	NA	NA	NA	NA	NA	NA	NA	NA	NA	NA	NA	NA
Parental longevity (both parents in top 10%)	W mode	9	-0.043 (0.02)	0.0610955	NA	NA	NA	NA	NA	NA	NA	NA	NA	NA	NA	NA	NA
Parental longevity (combined parental age at death)	IVW	9	-0.071 (0.015)	1.2382e-06	NA	NA	NA	0.335945	11.8531	6	-0.151 (0.243)	0.534733	NA	NA	NA	NA	NA
Parental longevity (combined parental age at death)	W median	9	-0.056 (0.02)	0.00547393	NA	NA	NA	NA	NA	NA	NA	NA	NA	NA	NA	NA	NA
Parental longevity (combined parental age at death)	W mode	9	-0.043 (0.029)	0.16685	NA	NA	NA	NA	NA	NA	NA	NA	NA	NA	NA	NA	NA
Parental longevity (combined parental attained age, Martingale residuals)c	IVW	9	0.05 (0.011)	2.20456e-06	NA	NA	NA	0.251859	21.5013	10	-0.029 (0.379)	0.939159	NA	NA	NA	NA	NA
Parental longevity (combined parental attained age, Martingale residuals)c	W median	9	0.055 (0.013)	4.0987e-05	NA	NA	NA	NA	NA	NA	NA	NA	NA	NA	NA	NA	NA
Parental longevity (combined parental attained age, Martingale residuals)c	W mode	9	0.057 (0.019)	0.0186711	NA	NA	NA	NA	NA	NA	NA	NA	NA	NA	NA	NA	NA
Parental longevity (father's age at death)	IVW	9	-0.05 (0.016)	0.00193795	NA	NA	NA	0.0333977	52.0937	5	-0.552 (0.512)	0.281329	NA	NA	NA	NA	NA
Parental longevity (father's age at death)	W median	9	-0.039 (0.017)	0.0186955	NA	NA	NA	NA	NA	NA	NA	NA	NA	NA	NA	NA	NA
Parental longevity (father's age at death)	W mode	9	-0.036 (0.025)	0.179574	NA	NA	NA	NA	NA	NA	NA	NA	NA	NA	NA	NA	NA
Parental longevity (father's attained age)	IVW	9	0.045 (0.013)	0.000479384	NA	NA	NA	0.0473118	48.9558	14	0.275 (0.31)	0.37483	NA	NA	NA	NA	NA
Parental longevity (father's attained age)	W median	9	0.038 (0.014)	0.00731618	NA	NA	NA	NA	NA	NA	NA	NA	NA	NA	NA	NA	NA
Parental longevity (father's attained age)	W mode	9	0.031 (0.023)	0.206428	NA	NA	NA	NA	NA	NA	NA	NA	NA	NA	NA	NA	NA
Parental longevity (mother's attained age)	IVW	9	0.036 (0.009)	7.29971e-05	NA	NA	NA	0.739626	0	4	-0.078 (0.282)	0.782574	NA	NA	NA	NA	NA
Parental longevity (mother's attained age)	W median	9	0.039 (0.012)	0.00119889	NA	NA	NA	NA	NA	NA	NA	NA	NA	NA	NA	NA	NA
Parental longevity (mother's attained age)	W mode	9	0.039 (0.019)	0.0714812	NA	NA	NA	NA	NA	NA	NA	NA	NA	NA	NA	NA	NA
ADHD: attention deficit/ hyperactivity disorder; se: standard error; P: P-value; I2GX: I2 statistic to quantify the strength of NOME violation for MR-Egger; Het: heterogeneity; IVW: inverse variance weighted analysis; W: weighted.
cFor attained age (Martingale residuals) a positive BETA = increased hazard, i.e. decreased attained age (doi: 10.18632/aging.101334).

## Sheet: g.Neuro_psych
		ADHD -> trait								Trait -> ADHD
trait	method	n SNPs	Beta (se)	P	I2GX	Egger intercept P	F statisitc	Het Q P	Het I2	n SNPs	Beta (se)	P	I2GX	Egger intercept P	F stat	Het Q P	Het I2
Major Depressive Disorder	IVW	10	0.182 (0.034)	9.41798e-08	NA	NA	NA	0.805153	0	5	0.553 (0.258)	0.0323578	NA	NA	NA	NA	NA
Major Depressive Disorder	W median	10	0.171 (0.045)	0.000169535	NA	NA	NA	NA	NA	NA	NA	NA	NA	NA	NA	NA	NA
Major Depressive Disorder	W mode	10	0.166 (0.058)	0.0192148	NA	NA	NA	NA	NA	NA	NA	NA	NA	NA	NA	NA	NA
ADHD: attention deficit/ hyperactivity disorder; se: standard error; P: P-value; I2GX: I2 statistic to quantify the strength of NOME violation for MR-Egger; Het: heterogeneity; IVW: inverse variance weighted analysis; W: weighted.

## Sheet: h.Personality_psychosocial
		ADHD -> trait								Trait -> ADHD
trait	method	n SNPs	Beta (se)	P	I2GX	Egger intercept P	F statisitc	Het Q P	Het I2	n SNPs	Beta (se)	P	I2GX	Egger intercept P	F stat	Het Q P	Het I2
Able to confide	IVW	9	-0.085 (0.022)	9.96313e-05	NA	NA	NA	0.0883923	41.8373	13	-0.454 (0.165)	0.00601764	NA	NA	38.7435	0.288151	15.4899
Able to confide	W median	9	-0.078 (0.024)	0.000934942	NA	NA	NA	NA	NA	13	-0.648 (0.218)	0.00300156	NA	NA	NA	NA	NA
Able to confide	W mode	9	-0.074 (0.041)	0.105766	NA	NA	NA	NA	NA	13	-0.787 (0.359)	0.0489317	NA	NA	NA	NA	NA
Experiencing mood swings	IVW	9	0.035 (0.018)	0.0493395	NA	NA	NA	NA	NA	40	1.065 (0.201)	1.13136e-07	NA	NA	38.178	0.00176502	44.1253
Experiencing mood swings	W median	NA	NA	NA	NA	NA	NA	NA	NA	40	1.011 (0.235)	1.66471e-05	NA	NA	NA	NA	NA
Experiencing mood swings	W mode	NA	NA	NA	NA	NA	NA	NA	NA	40	1.102 (0.558)	0.0552318	NA	NA	NA	NA	NA
Experiencing mood swings	MR PRESSO	NA	NA	NA	NA	NA	NA	NA	NA	39	1.143 (0.186)	3.64862e-07	NA	NA	NA	0.0235693	33.5448
Experiencing mood swings	IVW (Steiger)	NA	NA	NA	NA	NA	NA	NA	NA	35	0.925 (0.164)	1.63812e-08	NA	NA	NA	NA	NA
Feeling fed-up	IVW	9	0.04 (0.018)	0.0268295	NA	NA	NA	NA	NA	24	0.753 (0.193)	9.6906e-05	NA	NA	39.4429	0.692346	0
Feeling fed-up	W median	NA	NA	NA	NA	NA	NA	NA	NA	24	0.711 (0.278)	0.0105589	NA	NA	NA	NA	NA
Feeling fed-up	W mode	NA	NA	NA	NA	NA	NA	NA	NA	24	0.058 (0.6)	0.92403	NA	NA	NA	NA	NA
Feeling guilty	IVW	9	0.002 (0.02)	0.93352	NA	NA	NA	NA	NA	13	0.698 (0.272)	0.0103326	NA	NA	NA	0.333684	11.1193
Feeling guilty	W median	NA	NA	NA	NA	NA	NA	NA	NA	13	0.61 (0.358)	0.0886917	NA	NA	NA	NA	NA
Feeling guilty	W mode	NA	NA	NA	NA	NA	NA	NA	NA	13	0.064 (0.752)	0.93353	NA	NA	NA	NA	NA
Feeling guilty	IVW (Steiger)	NA	NA	NA	NA	NA	NA	NA	NA	7	-0.023 (0.34)	0.946965	NA	NA	NA	NA	NA
Feeling hurt	IVW	9	0.02 (0.019)	0.296174	NA	NA	NA	NA	NA	28	0.539 (0.229)	0.0187253	NA	NA	NA	0.0202511	38.7584
Feeling hurt	W median	NA	NA	NA	NA	NA	NA	NA	NA	28	0.771 (0.282)	0.00617335	NA	NA	NA	NA	NA
Feeling hurt	W mode	NA	NA	NA	NA	NA	NA	NA	NA	28	1.145 (0.475)	0.0229247	NA	NA	NA	NA	NA
Feeling hurt	MR PRESSO	NA	NA	NA	NA	NA	NA	NA	NA	26	0.761 (0.179)	0.000256071	NA	NA	NA	0.569181	0
Feeling hurt	IVW (Steiger)	NA	NA	NA	NA	NA	NA	NA	NA	14	-0.047 (0.271)	0.862631	NA	NA	NA	NA	NA
Feeling lonely	IVW	9	0.038 (0.015)	0.0118756	NA	NA	NA	0.0125756	58.8939	6	0.499 (0.45)	0.267328	NA	NA	NA	NA	NA
Feeling lonely	W median	9	0.022 (0.013)	0.0953223	NA	NA	NA	NA	NA	NA	NA	NA	NA	NA	NA	NA	NA
Feeling lonely	W mode	9	0.012 (0.021)	0.561539	NA	NA	NA	NA	NA	NA	NA	NA	NA	NA	NA	NA	NA
Feeling miserable	IVW	9	0.029 (0.021)	0.175952	NA	NA	NA	NA	NA	35	0.733 (0.251)	0.00355477	NA	NA	NA	4.01512e-05	55.5965
Feeling miserable	W median	NA	NA	NA	NA	NA	NA	NA	NA	35	0.496 (0.276)	0.0721847	NA	NA	NA	NA	NA
Feeling miserable	W mode	NA	NA	NA	NA	NA	NA	NA	NA	35	0.215 (0.589)	0.716957	NA	NA	NA	NA	NA
Feeling miserable	SIMEX	NA	NA	NA	NA	NA	NA	NA	NA	35	-0.377 (0.8)	0.640464	0.629067	0.964321	NA	NA	NA
Feeling miserable	MR PRESSO	NA	NA	NA	NA	NA	NA	NA	NA	33	0.728 (0.228)	0.00313439	NA	NA	NA	0.00687639	41.8589
Feeling miserable	IVW (Steiger)	NA	NA	NA	NA	NA	NA	NA	NA	19	0.021 (0.233)	0.929578	NA	NA	NA	NA	NA
Frequency of depressed mood in last 2 weeks	IVW	9	0.021 (0.006)	0.000475665	NA	NA	NA	0.282008	18.0635	14	2.234 (0.587)	0.000141061	NA	NA	36.4629	0.072349	38.1818
Frequency of depressed mood in last 2 weeks	W median	9	0.014 (0.007)	0.049152	NA	NA	NA	NA	NA	14	1.945 (0.683)	0.00437033	NA	NA	NA	NA	NA
Frequency of depressed mood in last 2 weeks	W mode	9	0.011 (0.01)	0.286878	NA	NA	NA	NA	NA	14	2.392 (1.19)	0.0655159	NA	NA	NA	NA	NA
Frequency of depressed mood in last 2 weeks	IVW (Steiger)	NA	NA	NA	NA	NA	NA	NA	NA	12	1.692 (0.495)	0.000627111	NA	NA	NA	NA	NA
Frequency of tiredness / lethargy in last 2 weeks	IVW	9	0.029 (0.013)	0.0249053	NA	NA	NA	NA	NA	36	1.652 (0.316)	1.71294e-07	NA	NA	37.0832	6.61598e-05	54.1567
Frequency of tiredness / lethargy in last 2 weeks	W median	NA	NA	NA	NA	NA	NA	NA	NA	36	1.524 (0.34)	7.2481e-06	NA	NA	NA	NA	NA
Frequency of tiredness / lethargy in last 2 weeks	W mode	NA	NA	NA	NA	NA	NA	NA	NA	36	2.473 (0.832)	0.00532452	NA	NA	NA	NA	NA
Frequency of tiredness / lethargy in last 2 weeks	MR PRESSO	NA	NA	NA	NA	NA	NA	NA	NA	34	1.633 (0.277)	1.31253e-06	NA	NA	NA	0.016125	37.3872
Frequency of tiredness / lethargy in last 2 weeks	IVW (Steiger)	NA	NA	NA	NA	NA	NA	NA	NA	30	1.151 (0.273)	2.58156e-05	NA	NA	NA	NA	NA
Frequency of unenthusiasm / disinterest in last 2 weeks	IVW	9	0.033 (0.006)	1.73598e-07	NA	NA	NA	0.18429	29.3201	11	2.089 (0.779)	0.00736136	NA	NA	39.9115	0.00997189	56.9289
Frequency of unenthusiasm / disinterest in last 2 weeks	W median	9	0.035 (0.008)	1.08926e-05	NA	NA	NA	NA	NA	11	2.476 (0.763)	0.00117019	NA	NA	NA	NA	NA
Frequency of unenthusiasm / disinterest in last 2 weeks	W mode	9	0.035 (0.012)	0.0204386	NA	NA	NA	NA	NA	11	3.068 (1.119)	0.0208071	NA	NA	NA	NA	NA
Frequency of unenthusiasm / disinterest in last 2 weeks	MR PRESSO	NA	NA	NA	NA	NA	NA	NA	NA	10	2.633 (0.574)	0.00130723	NA	NA	NA	0.319326	13.4351
Frequency of unenthusiasm / disinterest in last 2 weeks	IVW (Steiger)	NA	NA	NA	NA	NA	NA	NA	NA	9	1.555 (0.821)	0.0582359	NA	NA	NA	NA	NA
Irritable mood	IVW	9	0.033 (0.024)	0.174226	NA	NA	NA	NA	NA	35	0.623 (0.211)	0.00315051	NA	NA	NA	0.0113669	38.7473
Irritable mood	W median	NA	NA	NA	NA	NA	NA	NA	NA	35	0.561 (0.241)	0.0196009	NA	NA	NA	NA	NA
Irritable mood	W mode	NA	NA	NA	NA	NA	NA	NA	NA	35	0.459 (0.462)	0.327493	NA	NA	NA	NA	NA
Irritable mood	MR PRESSO	NA	NA	NA	NA	NA	NA	NA	NA	34	0.512 (0.188)	0.0101802	NA	NA	NA	0.148234	20.4015
Irritable mood	IVW (Steiger)	NA	NA	NA	NA	NA	NA	NA	NA	21	0.269 (0.213)	0.206781	NA	NA	NA	NA	NA
Neurociticism	IVW	9	0.014 (0.027)	0.61758	NA	NA	NA	NA	NA	91	0.699 (0.123)	1.40126e-08	NA	NA	40.7658	0.0002805	37.3549
Neurociticism	W median	NA	NA	NA	NA	NA	NA	NA	NA	91	0.495 (0.153)	0.00119499	NA	NA	NA	NA	NA
Neurociticism	W mode	NA	NA	NA	NA	NA	NA	NA	NA	91	0.239 (0.399)	0.551368	NA	NA	NA	NA	NA
Neurociticism	IVW (Steiger)	NA	NA	NA	NA	NA	NA	NA	NA	85	0.545 (0.113)	1.30019e-06	NA	NA	NA	NA	NA
Seen doctor (GP) for nerves, anxiety, tension or depression	IVW	9	0.011 (0.011)	0.286009	NA	NA	NA	NA	NA	38	2.055 (0.615)	0.000825241	NA	NA	NA	4.20253e-08	63.9948
Seen doctor (GP) for nerves, anxiety, tension or depression	W median	NA	NA	NA	NA	NA	NA	NA	NA	38	1.718 (0.58)	0.00308097	NA	NA	NA	NA	NA
Seen doctor (GP) for nerves, anxiety, tension or depression	W mode	NA	NA	NA	NA	NA	NA	NA	NA	38	1.598 (1.076)	0.146012	NA	NA	NA	NA	NA
Seen doctor (GP) for nerves, anxiety, tension or depression	MR PRESSO	NA	NA	NA	NA	NA	NA	NA	NA	35	1.811 (0.464)	0.000424336	NA	NA	NA	0.0524493	29.6931
Seen doctor (GP) for nerves, anxiety, tension or depression	IVW (Steiger)	NA	NA	NA	NA	NA	NA	NA	NA	7	0.171 (0.873)	0.844448	NA	NA	NA	NA	NA
ADHD: attention deficit/ hyperactivity disorder; se: standard error; P: P-value; I2GX: I2 statistic to quantify the strength of NOME violation for MR-Egger; Het: heterogeneity; IVW: inverse variance weighted analysis; W: weighted.
